# Supplementary material for: Chromatin Landscape Dictates HSF Binding to Target DNA Elements
Source: PLoS Genet. 2010 Sep 9;6(9):e1001114. doi: 10.1371/journal.pgen.1001114 (PMC2936546; doi:10.1371/journal.pgen.1001114)
Supplement: Table S1 — Fisher statistic comparing the association of all HSF-bound and all HSF-free motifs with each modENCODE factor. (0.04 MB XLS) [file pgen.1001114.s018.xls]

## Sheet: Sheet1
Fisher Statistic for all Motifs
Factor	Bound	Free	Two-sided
BEAF	1.11544e-67	1	1.13431e-67
Chriz	1.24806e-51	1	1.61886e-51
CP190	1.20201e-14	1	1.69986e-14
CTCF	0.75086	0.350867	0.663841
Ez	0.608433	0.579888	1
GAF	5.38932e-46	1	6.25972e-46
H2B_ubiq	1.05481e-10	1	1.64663e-10
H3K18ac	1.08902e-52	1	1.96438e-52
H3K23ac	0.981207	0.0583339	0.109409
H3K27ac	6.88112e-84	1	7.76856e-84
H3K27me3	1	1.03914e-16	1.59104e-16
H3K36me1	0.0623999	0.954461	0.117427
H3K36me3	0.989245	0.0174269	0.0351851
H3K4me1	3.92708e-12	1	6.83124e-12
H3K4me3	1.2364e-57	1	1.77599e-57
H3K79me2	1.9046e-15	1	2.73696e-15
H3K9ac	7.84985e-97	1	8.19286e-97
H3K9me2	1	1.45695e-08	1.9254e-08
H3K9me3	0.999997	1.74311e-05	2.31328e-05
H4ac_Tetra	2.60697e-95	1	3.11198e-95
H4K16ac	1.4488e-56	1	1.6281e-56
H4K5ac	1.53937e-41	1	2.15064e-41
H4K8ac	1.22038e-40	1	1.60957e-40
HP1	0.000253304	0.999916	0.000349174
Pc	0.990194	0.024136	0.0472392
RNApolII	1.908e-82	1	2.01519e-82
Su(Hw)	1	1.79716e-11	3.01136e-11
Table S1
