# Supplementary material for: Chromatin Landscape Dictates HSF Binding to Target DNA Elements
Source: PLoS Genet. 2010 Sep 9;6(9):e1001114. doi: 10.1371/journal.pgen.1001114 (PMC2936546; doi:10.1371/journal.pgen.1001114)
Supplement: Table S2 — Fisher statistic for promoter associated motifs. (0.04 MB XLS) [file pgen.1001114.s019.xls]

## Sheet: Sheet1
Fisher Statistic for Promoter Associated Motifs
Factor	Bound	Free	Two-sided
BEAF	1.0725e-05	0.999998	1.9617e-05
Chriz	2.5119e-05	0.999996	3.92515e-05
CP190	0.00310003	0.999127	0.00407804
CTCF	0.511814	0.845905	1
Ez	0.692913	1	1
GAF	0.00486706	0.998818	0.00738009
H2B_ubiq	0.00970488	0.997602	0.0171397
H3K18ac	0.000803039	0.999854	0.00106263
H3K23ac	1	1	1
H3K27ac	0.00011667	0.999979	0.000198458
H3K27me3	1	0.0926134	0.0926134
H3K36me1	0.942488	0.200609	0.248565
H3K36me3	0.710022	0.495578	0.787887
H3K4me1	0.855561	0.288034	0.444399
H3K4me3	3.94991e-06	0.999999	4.9544e-06
H3K79me2	0.0307599	0.990295	0.0525304
H3K9ac	2.09552e-07	1	3.83224e-07
H3K9me2	1	0.0274136	0.0274136
H3K9me3	0.972586	0.223013	0.223013
H4ac_Tetra	9.89446e-06	0.999998	1.31999e-05
H4K16ac	1.99822e-07	1	2.40953e-07
H4K5ac	0.00367564	0.999515	0.00675234
H4K8ac	0.00051132	0.999948	0.000641436
HP1	0.439122	0.826313	0.720539
Pc	0.907387	0.52156	0.52156
RNApolII	3.23803e-09	1	3.23803e-09
Su(Hw)	1	0.0926134	0.0926134
Table S2
