# Supplementary material for: Chromatin Landscape Dictates HSF Binding to Target DNA Elements
Source: PLoS Genet. 2010 Sep 9;6(9):e1001114. doi: 10.1371/journal.pgen.1001114 (PMC2936546; doi:10.1371/journal.pgen.1001114)
Supplement: Table S3 — Fisher statistic for motifs within annotated genes. (0.04 MB XLS) [file pgen.1001114.s020.xls]

## Sheet: Sheet1
Fisher Statistic for Motifs within Genes
Factor	Bound	Free	Two-sided
BEAF	3.12861e-46	1	4.23645e-46
Chriz	6.28264e-33	1	8.15693e-33
CP190	3.23217e-09	1	5.11609e-09
CTCF	0.769173	0.360397	0.709035
Ez	0.973395	0.153893	0.251729
GAF	2.2177e-36	1	3.14266e-36
H2B_ubiq	1.90054e-08	1	3.10179e-08
H3K18ac	1.03958e-35	1	1.76688e-35
H3K23ac	0.975262	0.0849212	0.118997
H3K27ac	7.71019e-62	1	9.04488e-62
H3K27me3	1	3.8064e-10	4.64971e-10
H3K36me1	0.310075	0.751991	0.577703
H3K36me3	0.99989	0.00024754	0.000408005
H3K4me1	1.15215e-06	0.999999	1.68464e-06
H3K4me3	6.53653e-39	1	7.42133e-39
H3K79me2	3.02318e-11	1	4.48259e-11
H3K9ac	9.38755e-70	1	1.10766e-69
H3K9me2	0.999999	7.77074e-06	1.23582e-05
H3K9me3	0.999475	0.00291426	0.00494806
H4ac_Tetra	1.19662e-68	1	1.41624e-68
H4K16ac	7.67227e-40	1	8.85384e-40
H4K5ac	9.49187e-29	1	1.20965e-28
H4K8ac	5.01773e-24	1	9.46004e-24
HP1	0.000929582	0.99973	0.00139529
Pc	0.989078	0.0425322	0.0775162
RNApolII	4.36674e-52	1	5.18251e-52
Su(Hw)	1	1.92159e-08	3.93807e-08
Table S3
