# Supplementary material for: Chromatin Landscape Dictates HSF Binding to Target DNA Elements
Source: PLoS Genet. 2010 Sep 9;6(9):e1001114. doi: 10.1371/journal.pgen.1001114 (PMC2936546; doi:10.1371/journal.pgen.1001114)
Supplement: Table S4 — Fisher statistic for intergenic motifs. (0.04 MB XLS) [file pgen.1001114.s021.xls]

## Sheet: Sheet1
Fisher Statistic for Intergenic Motifs
Factor	Bound	Free	Two-sided
BEAF	8.23999e-14	1	8.23999e-14
Chriz	5.77178e-10	1	5.77178e-10
CP190	0.0139934	0.994794	0.0177724
CTCF	0.747733	0.458623	0.790778
Ez	0.111931	0.967788	0.15117
GAF	4.7009e-08	1	4.7009e-08
H2B_ubiq	0.284419	0.889311	0.476483
H3K18ac	1.51166e-18	1	1.51166e-18
H3K23ac	0.826087	0.531015	1
H3K27ac	2.63162e-18	1	2.63162e-18
H3K27me3	0.999998	4.1529e-05	7.0367e-05
H3K36me1	0.00513596	0.998013	0.00710697
H3K36me3	0.31075	0.857088	0.540189
H3K4me1	1.27838e-09	1	1.86316e-09
H3K4me3	7.34637e-12	1	7.34637e-12
H3K79me2	0.0180222	0.996997	0.0180222
H3K9ac	1.20589e-21	1	1.20589e-21
H3K9me2	0.998123	0.0162476	0.0332925
H3K9me3	0.995248	0.0354958	0.0518749
H4ac_Tetra	7.50193e-23	1	7.50193e-23
H4K16ac	1.27512e-14	1	1.27512e-14
H4K5ac	2.31791e-17	1	2.31791e-17
H4K8ac	4.15055e-19	1	4.15055e-19
HP1	0.349929	0.8466	0.503031
Pc	0.729288	0.46094	0.807093
RNApolII	8.13527e-19	1	8.13527e-19
Su(Hw)	0.998093	0.0088414	0.0132057
Table S4
