# Supplementary material for: Chromatin Landscape Dictates HSF Binding to Target DNA Elements
Source: PLoS Genet. 2010 Sep 9;6(9):e1001114. doi: 10.1371/journal.pgen.1001114 (PMC2936546; doi:10.1371/journal.pgen.1001114)
Supplement: Table S5 — Sequence tag counts and unique alignment counts for each condition. (0.03 MB XLS) [file pgen.1001114.s022.xls]

## Sheet: Sheet1
	IP Condition
Sequence Counts	20HS_Preimmune	20_HS	20_HS_RNAi	NHS	NHS_RNAi
replicate_1	16530513	10185864	11382398	6759386	6070585
replicate_2	NA	4620331	4742892	6377727	5703341
total_of_both replicates	16530513	14806195	16125290	13137113	11773926
unique_align	5155635	7274797	7552601	6505997	6311641
Table S5
