# Supplementary material for: Chromatin Landscape Dictates HSF Binding to Target DNA Elements
Source: PLoS Genet. 2010 Sep 9;6(9):e1001114. doi: 10.1371/journal.pgen.1001114 (PMC2936546; doi:10.1371/journal.pgen.1001114)
Supplement: Table S7 — Primer sequences for ChIP-qPCR and the raw intensity values for ChIP-seq and ChIP-qPCR. (0.04 MB XLS) [file pgen.1001114.s024.xls]

## Sheet: Sheet1
chrN	HSE_start	HSE_stop	HSE_center	norm_+/-160bp_HSF	norm_+/-160bp_PRE	HSF-PRE_intensity	HSF_%input	PRE_%input	HSF-PRE_%input	ChIP_qPCR_F	ChIP_qPCR_R
chrX	6228231	6228244	6228237	3.8489e-06	1.93963e-07	3.65494e-06	0.024231	0.00682722	0.0174038	TATCCCAGCAATTTGCCCAGTCAG	ACAGCCGTGTGAAGTTGAA
chr2L	20936788	20936801	20936794	8.66004e-06	4.26718e-06	4.39286e-06	0.060143	0.0249908	0.0351522	CAGATGGCATCACAACCACGTT	ATCGCACAGCTAAACGCGCAAGTA
chr3R	4806165	4806178	4806172	7.28543e-06	2.32755e-06	4.95788e-06	0.0760312	0.0278137	0.0482176	AAGCCGTCTGGCGAATAAGTTGAC	TGGGTAGCGCAAATCGATGGCTTA
chr3L	14779960	14779973	14779967	6.04828e-06	7.7585e-07	5.27243e-06	0.0869761	0.0427405	0.0442356	TGGAATTAGGCAAGAAACTACGAG	GCGTAAATCGTTAAGAAGCATTGTATGCC
chr3R	26107967	26107980	26107973	8.66004e-06	3.1034e-06	5.55664e-06	0.0972295	0.0254627	0.0717668	AATGCCGCAATACTTTCCCGA	CGGCGTGCCTTTCGCAATTTAT
chr3R	3945499	3945512	3945506	9.07242e-06	1.16378e-06	7.90864e-06	0.175599	0.0391415	0.136457	CTGTACATTAAGTATGGTGAGCCTTGG	TTGGCCAAAGATAAGCGGCAGAAG
chr2R	8767096	8767109	8767102	9.20988e-06	7.7585e-07	8.43403e-06	0.146778	0.0126923	0.134085	ACACAGCAGCTCGGTGTAGGAAA	GGGAAGATAGTAGGTCACGTCAAAG
chr2R	10106543	10106556	10106550	1.07219e-05	1.5517e-06	9.17025e-06	0.129613	0.0225604	0.107052	TTTCGACGCTGCTCCGATTTCA	TGCCAGCTTTCTGCTTGCTAATGG
chr2R	2026416	2026429	2026422	1.29213e-05	7.7585e-07	1.21455e-05	0.122236	0.0087672	0.113469	CAAGGCAGAATTTAGCGATTGGTTC	TTGCAACGATAACTGCCA
chr2L	16889373	16889386	16889379	1.36086e-05	9.69813e-07	1.26388e-05	0.15114	0.021763	0.129377	ACACACATACTCCGCCTCCTTGT	CCGATTTGAACTCTAGATCAGCCT
chr3R	27432495	27432508	27432501	1.66328e-05	3.1034e-06	1.35294e-05	0.17013	0.0206921	0.149438	GATCGACCTTTGCCAAGCCTGTTT	TCCATTGGCAGATAGCCGACGAAA
chr3R	5456958	5456971	5456964	1.55331e-05	1.93963e-07	1.53391e-05	0.20462	0.017554	0.187066	CAGTTGTGCTTCCAGAACATTCC	TAACATGTGATGTAAGTGTGAGTT
chr3L	16567785	16567798	16567792	1.77325e-05	1.93963e-06	1.57928e-05	0.280109	0.0187457	0.261363	CATTCGCAGGCCTATTGCCGTTTA	CTCACATTGGCTGCTTTGCTTTGC
chr3L	13009335	13009348	13009341	1.95194e-05	1.16378e-06	1.83557e-05	0.293412	0.0123304	0.281082	GACAGTTTGAAATCGAAGGATGATATCGG	ATTGATTACACAACAGCCCGGCGA
chr3R	6221402	6221415	6221408	2.17188e-05	1.93963e-06	1.97792e-05	0.156371	0.0131698	0.143201	CGCCCAGAGCCGTGACACTTATTATT	ACAAACACATCACAAGCATCGAC
chr2R	8843399	8843412	8843405	2.25436e-05	1.74566e-06	2.07979e-05	0.223446	0.0144008	0.209045	TCGTTACACCTGAAGTTATGCTTTG	AAAGTCTACGCGCCATGTAGAGAG
chr2R	3693841	3693854	3693847	2.70798e-05	1.35774e-06	2.57221e-05	0.125605	0.0160013	0.109604	TGTCTGTTAAATGGGCTCCTTTGC	ATACCAAAGCACAACACGCACACC
chr3L	19072391	19072404	19072397	3.20284e-05	3.87925e-06	2.81491e-05	0.0880917	0.0126246	0.0754671	CATGTGCGCTCGTGTGAGTGTTTA	ACTCTCCTTCGCCGGCTTGCATA
chr2L	22354323	22354336	22354329	3.25782e-05	2.71548e-06	2.98628e-05	0.249133	0.0148696	0.234264	AGCCTTGACAGCTGTAGCGTATGA	GAAGACCGACACTAGGACGTAA
chr2L	16520959	16520972	16520965	3.47776e-05	1.74566e-06	3.30319e-05	0.262381	0.00903957	0.253341	CCTTTCTGTCTGCGACGATCTCTT	TGTTGAGGCCCATTTGCTTTGTCG
chr2L	21758072	21758085	21758078	4.13757e-05	2.32755e-06	3.90482e-05	0.535571	0.0245754	0.510996	GCCAACATATGTGTGCACTGGCAT	TGATCCGGCAGTCTTAGCTT
chr3R	19645023	19645036	19645030	4.93485e-05	7.7585e-07	4.85726e-05	0.449446	0.0194941	0.429952	AGGGATGGAACATAACTCGATGGC	TCCTGCGGGATATTTCTGGAAC
chr3R	19883116	19883129	19883122	0.000103646	2.32755e-06	0.000101318	0.94443	0.0173041	0.927126	TTCGAGATTTCCCTGCGAGAAAGG	AAGTGCACACTAGTTGACTCGCTC
chrX	12633202	12633215	12633208	0.000108182	5.04303e-06	0.000103139	0.955939	0.186188	0.76975	TCTTCTGAAGCTTTCCAGTTCCA	TGCTTCTGCCACTCTTTCCCACTA
chr3L	3193157	3193170	3193164	0.000123027	1.93963e-06	0.000121088	0.809759	0.00325801	0.806501	AAGTTGCATCCCTGGCATCCAGAA	TTTCAAGACTCGAACCGGCAAACG
Supplemental Table 7			Table S7
