# Supplementary material for: Chromatin Landscape Dictates HSF Binding to Target DNA Elements
Source: PLoS Genet. 2010 Sep 9;6(9):e1001114. doi: 10.1371/journal.pgen.1001114 (PMC2936546; doi:10.1371/journal.pgen.1001114)
Supplement: Dataset S1 — 464 program called, RNAi-sensitive HSF peaks. (0.04 MB TXT) [file pgen.1001114.s025.txt]

chrN	AVG_peak	AVG_FDR	MACS_ENRICH_start	MACS_ENRICH_stop	MACS_peak	SPP_peak	MACS_FDR	SPP_FDR	PROGRAM
chrU	see_MACS_peak	see_MACS_FDR	1096658	1096852	1096756	no_SPP_peak	0.1522	no_SPP_FDR	MACS_only
chrU	see_MACS_peak	see_MACS_FDR	628432	629260	628592	no_SPP_peak	0.2245	no_SPP_FDR	MACS_only
chr3L	17966162	0.008361204	17965815	17966483	17966162	17966162	0	0.016722408	both
chr3L	5745297	0.003184713	5744496	5745781	5745298	5745296	0	0.006369427	both
chr3L	16801500	0.003184713	16801186	16801974	16801501	16801500	0	0.006369427	both
chr3L	9376873	0.003184713	9376524	9377401	9376876	9376871	0	0.006369427	both
chr3L	3193161	0.003184713	3192876	3194361	3193162	3193161	0	0.006369427	both
chr3L	9370514	0.003184713	9369592	9371098	9370517	9370512	0	0.006369427	both
chr3L	8685783	0.008982036	8685443	8686163	8685788	8685779	0	0.017964072	both
chr3L	16043305	0.016484713	16041096	16044390	16043306	16043305	0.0266	0.006369427	both
chr3L	8673601	0.003184713	8673199	8674007	8673606	8673597	0	0.006369427	both
chr3L	2893989	0.003184713	2893269	2894272	2893982	2893997	0	0.006369427	both
chr3L	1300216	0.015593862	1299859	1300483	1300216	1300216	0.0184	0.012787724	both
chr3L	6972849	0.397137218	6972295	6973748	6972845	6972853	0.2139	0.580374435	both
chr3L	1568239	0.311406793	1567939	1568469	1568239	1568239	0.0973	0.525513585	both
chr3L	5742936	0.006203474	5742642	5743295	5742933	5742939	0	0.012406948	both
chr3L	4438221	0.078422419	4437974	4438476	4438221	4438222	0.0536	0.103244838	both
chr3L	3194115	see_SPP_FDR	3193961	3194361	3194111	3194119	no_subpeak_FDR	0.010687023	both_subpeak
chr3L	22938875	0.238133793	22938576	22939066	22938875	22938876	0.0297	0.446567587	both
chr3L	3419841	0.165796016	3418301	3420172	3419848	3419835	0.0296	0.301992032	both
chr3L	9367031	0.003184713	9366672	9367400	9367034	9367028	0	0.006369427	both
chr3L	14544419	0.197127887	14544191	14544697	14544433	14544405	0.2161	0.178155774	both
chr3L	3197225	0.012233962	3196157	3197596	3197216	3197234	0.0056	0.018867925	both
chr3L	11106797	0.047798702	11106486	11106993	11106802	11106792	0.0281	0.067497404	both
chr3L	6957194	0.012560159	6956437	6957795	6957214	6957175	0.0052	0.019920319	both
chr3L	12843318	0.042027332	12843074	12843586	12843335	12843302	0.0696	0.014454665	both
chr3L	3902551	0.008485124	3902031	3902838	3902543	3902559	0.0054	0.011570248	both
chr3L	17905640	0.003184713	17905330	17905882	17905646	17905634	0	0.006369427	both
chr3L	13997378	0.018812301	13997058	13997673	13997376	13997380	0.0246	0.013024602	both
chr3L	11675111	0.003184713	11674775	11675330	11675113	11675110	0	0.006369427	both
chr3L	14030399	0.003184713	14030111	14031386	14030410	14030388	0	0.006369427	both
chr3L	639989	see_SPP_FDR	639611	640721	639986	639993	no_subpeak_FDR	0.014804845	both_subpeak
chr3L	15516841	0.003184713	15516309	15517192	15516843	15516839	0	0.006369427	both
chr3L	13009344	0.009505703	13008968	13009687	13009347	13009342	0	0.019011407	both
chr3L	1795602	0.021824096	1795326	1796841	1795609	1795595	0.0316	0.012048193	both
chr3L	8511567	0.020252192	8511307	8511826	8511575	8511559	0.0287	0.011804384	both
chr3L	602993	0.062261157	602702	603164	602985	603001	0.0832	0.041322314	both
chr3L	1347051	0.007692308	1346755	1347357	1347063	1347040	0	0.015384615	both
chr3L	3193810	see_SPP_FDR	3193561	3193951	3193821	3193799	no_subpeak_FDR	0.012482663	both_subpeak
chr3L	12747520	0.019846377	12747232	12747786	12747526	12747514	0.0252	0.014492754	both
chr3L	4121775	0.121941935	4121597	4122011	4121775	4121776	0.1084	0.135483871	both
chr3L	1652916	0.196181471	1652636	1653462	1652919	1652913	0.2316	0.160762943	both
chr3L	16567787	0.009225092	16567570	16568306	16567783	16567791	0	0.018450185	both
chr3L	14779964	0.291321164	14779766	14780236	14779982	14779946	0.1905	0.392142328	both
chr3L	6948647	0.003184713	6948265	6948921	6948643	6948651	0	0.006369427	both
chr3L	21063324	0.020943124	21063022	21063656	21063345	21063304	0.0272	0.014686248	both
chr3L	129080	0.060626313	128519	129318	129083	129078	0.0271	0.094152626	both
chr3L	7858669	0.003184713	7858374	7858893	7858670	7858669	0	0.006369427	both
chr3L	1618125	0.022860573	1617780	1618673	1618130	1618120	0.0278	0.017921147	both
chr3L	13473463	0.003184713	13473196	13473821	13473472	13473455	0	0.006369427	both
chr3L	16798080	0.017794505	16797792	16798340	16798082	16798079	0.0246	0.010989011	both
chr3L	4225971	0.036017836	4225735	4226248	4225972	4225970	0.0311	0.040935673	both
chr3L	1496722	0.010268398	1496375	1497063	1496721	1496724	0.0057	0.014836795	both
chr3L	11233661	0.242786345	11233411	11233820	11233663	11233659	0.1924	0.293172691	both
chr3L	4122918	0.03513809	4122637	4123111	4122914	4122923	0.03	0.04027618	both
chr3L	133810	0.019426228	133515	134085	133811	133809	0.0251	0.013752456	both
chr3L	2591697	0.102996715	2591404	2591877	2591701	2591694	0.1403	0.065693431	both
chr3L	593284	0.035570795	593118	593562	593293	593275	0.0568	0.014341591	both
chr3L	11246110	0.0468591	11245857	11246214	11246113	11246107	0.0265	0.067218201	both
chr3L	9374841	0.00755287	9374307	9375541	9374840	9374843	0	0.01510574	both
chr3L	16773197	0.003184713	16772931	16773502	16773200	16773194	0	0.006369427	both
chr3L	1601995	0.022080998	1601615	1602290	1601995	1601996	0.0293	0.014861996	both
chr3L	19901718	0.006024096	19901433	19901879	19901724	19901712	0	0.012048193	both
chr3L	17003354	0.0354781	17003072	17003635	17003333	17003376	0.0304	0.040556199	both
chr3L	22717333	0.279554961	22717226	22717596	22717342	22717325	0.113	0.446109921	both
chr3L	3309510	0.096092339	3309367	3309775	3309502	3309518	0.0299	0.162284678	both
chr3L	17345643	0.02010825	17345368	17345856	17345637	17345649	0.0263	0.013916501	both
chr3L	4541194	0.019609877	4540947	4541357	4541190	4541198	0.0285	0.010719755	both
chr3L	8302374	0.018333662	8302112	8302649	8302378	8302371	0.0241	0.012567325	both
chr3L	9370832	see_SPP_FDR	9370681	9371071	9370831	9370833	no_subpeak_FDR	0.015873016	both_subpeak
chr3L	10846090	0.167966327	10845870	10846348	10846096	10846085	0.0543	0.281632653	both
chr3L	8714628	0.011761989	8714331	8714937	8714640	8714617	0.0099	0.013623978	both
chr3L	17572731	0.007462687	17572372	17573022	17572734	17572729	0	0.014925373	both
chr3L	19897599	0.018941057	19897407	19897903	19897600	19897599	0.0265	0.011382114	both
chr3L	632701	0.003184713	625516	648099	632727	632675	0	0.006369427	both
chr3L	9685653	0.008833922	9685323	9685909	9685654	9685652	0	0.017667845	both
chr3L	5758638	0.019301142	5758368	5758936	5758641	5758636	0.0263	0.012302285	both
chr3L	8542885	0.006459948	8542584	8543152	8542886	8542885	0	0.012919897	both
chr3L	21000845	0.199204717	21000583	21001079	21000855	21000836	0.0369	0.361509434	both
chr3L	14031020	see_SPP_FDR	14030761	14031381	14031021	14031019	no_subpeak_FDR	0.013550136	both_subpeak
chr3L	17550629	0.025154117	17550345	17550919	17550624	17550634	0.0357	0.014608234	both
chr3L	16151813	0.006112469	16151471	16152078	16151816	16151810	0	0.012224939	both
chr3L	19072392	0.003184713	19071828	19073392	19072387	19072397	0	0.006369427	both
chr3L	21166089	0.263142878	21165858	21166376	21166097	21166082	0.1004	0.425885756	both
chr3L	16225167	0.127950171	16224703	16225482	16225195	16225139	0.0275	0.228400342	both
chr3L	626803	see_SPP_FDR	626621	627311	626791	626816	no_subpeak_FDR	0.011456628	both_subpeak
chr3L	1313935	0.010996721	1313494	1314295	1313936	1313935	0.0056	0.016393443	both
chr3L	5348476	0.128863094	5348222	5348635	5348480	5348472	0.0356	0.222126188	both
chr3L	see_SPP_peak	see_SPP_FDR	no_MACS_start	no_MACS_stop	no_MACS_peak	639477	no_MACS_FDR	0.014379085	SPP_only
chr3L	see_SPP_peak	see_SPP_FDR	no_MACS_start	no_MACS_stop	no_MACS_peak	2237198	no_MACS_FDR	0.013927577	SPP_only
chr3L	see_SPP_peak	see_SPP_FDR	no_MACS_start	no_MACS_stop	no_MACS_peak	125202	no_MACS_FDR	0.463960812	SPP_only
chr3L	see_SPP_peak	see_SPP_FDR	no_MACS_start	no_MACS_stop	no_MACS_peak	1031780	no_MACS_FDR	0.418181818	SPP_only
chr3L	see_SPP_peak	see_SPP_FDR	no_MACS_start	no_MACS_stop	no_MACS_peak	8190921	no_MACS_FDR	0.465263158	SPP_only
chr3L	see_MACS_peak	see_MACS_FDR	17794635	17795011	17794739	no_SPP_peak	0.0288	no_SPP_FDR	MACS_only
chr3L	see_MACS_peak	see_MACS_FDR	8203340	8203766	8203597	no_SPP_peak	0.4559	no_SPP_FDR	MACS_only
chr3L	see_MACS_peak	see_MACS_FDR	20388798	20389498	20389048	no_SPP_peak	0.0309	no_SPP_FDR	MACS_only
chr3L	see_MACS_peak	see_MACS_FDR	22862451	22863226	22862745	no_SPP_peak	0.0296	no_SPP_FDR	MACS_only
chr3L	see_MACS_peak	see_MACS_FDR	17792648	17793020	17792923	no_SPP_peak	0.231	no_SPP_FDR	MACS_only
chr3L	see_MACS_peak	see_MACS_FDR	9415465	9415919	9415704	no_SPP_peak	0.3097	no_SPP_FDR	MACS_only
chr3L	see_MACS_peak	see_MACS_FDR	8697650	8699454	8697875	no_SPP_peak	0.0561	no_SPP_FDR	MACS_only
chr3L	see_MACS_peak	see_MACS_FDR	9480236	9480731	9480467	no_SPP_peak	0.2145	no_SPP_FDR	MACS_only
chr3L	see_MACS_peak	see_MACS_FDR	16858419	16858925	16858632	no_SPP_peak	0.4306	no_SPP_FDR	MACS_only
chr3L	see_MACS_peak	see_MACS_FDR	19892606	19892957	19892856	no_SPP_peak	0.1521	no_SPP_FDR	MACS_only
chr3L	see_MACS_peak	see_MACS_FDR	3806108	3806514	3806283	no_SPP_peak	0.2304	no_SPP_FDR	MACS_only
chr3L	see_MACS_peak	see_MACS_FDR	8681536	8682366	8681820	no_SPP_peak	0.109	no_SPP_FDR	MACS_only
chr3L	see_MACS_peak	see_MACS_FDR	19649348	19649856	19649567	no_SPP_peak	0.311	no_SPP_FDR	MACS_only
chr3L	see_MACS_peak	see_MACS_FDR	8435189	8435570	8435430	no_SPP_peak	0.2054	no_SPP_FDR	MACS_only
chr3L	see_MACS_peak	see_MACS_FDR	22067634	22068030	22067865	no_SPP_peak	0.103	no_SPP_FDR	MACS_only
chr3L	see_MACS_peak	see_MACS_FDR	17906029	17906529	17906289	no_SPP_peak	0.2738	no_SPP_FDR	MACS_only
chr3L	see_MACS_peak	see_MACS_FDR	14706514	14707386	14707171	no_SPP_peak	0.1933	no_SPP_FDR	MACS_only
chr3L	see_MACS_peak	see_MACS_FDR	20187002	20187329	20187186	no_SPP_peak	0.1169	no_SPP_FDR	MACS_only
chr3L	see_MACS_peak	see_MACS_FDR	7968172	7968439	7968338	no_SPP_peak	0.3923	no_SPP_FDR	MACS_only
chr3L	see_MACS_peak	see_MACS_FDR	17652420	17652749	17652523	no_SPP_peak	0.4412	no_SPP_FDR	MACS_only
chr3L	see_MACS_peak	see_MACS_FDR	11524864	11525350	11525077	no_SPP_peak	0.1005	no_SPP_FDR	MACS_only
chr3L	see_MACS_peak	see_MACS_FDR	18390325	18390723	18390491	no_SPP_peak	0.0956	no_SPP_FDR	MACS_only
chr3L	see_MACS_peak	see_MACS_FDR	11541783	11542285	11542004	no_SPP_peak	0.4409	no_SPP_FDR	MACS_only
chr3L	see_MACS_peak	see_MACS_FDR	15532228	15533246	15532495	no_SPP_peak	0.3878	no_SPP_FDR	MACS_only
chr3L	see_MACS_peak	see_MACS_FDR	337412	337981	337776	no_SPP_peak	0.1393	no_SPP_FDR	MACS_only
chr3L	see_MACS_peak	NO_FDR	9374461	9374711	9374591	no_SPP_peak	no_subpeak_FDR	no_SPP_FDR	MACS_subpeak_only
chr3L	see_MACS_peak	NO_FDR	634301	634831	634651	no_SPP_peak	no_subpeak_FDR	no_SPP_FDR	MACS_subpeak_only
chr2L	21758073	0.003184713	21757758	21758749	21758078	21758069	0	0.006369427	both
chr2L	22354330	0.003184713	22353762	22354802	22354332	22354328	0	0.006369427	both
chr2L	295143	0.003184713	294929	295859	295143	295144	0	0.006369427	both
chr2L	16520963	0.003184713	16520549	16522002	16520965	16520962	0	0.006369427	both
chr2L	5977800	0.008196721	5977438	5978110	5977797	5977804	0	0.016393443	both
chr2L	7424209	0.006925208	7423475	7424451	7424218	7424201	0	0.013850416	both
chr2L	8000844	0.007317073	7999778	8001099	8000845	8000843	0	0.014634146	both
chr2L	6966450	0.010565169	6966218	6966757	6966448	6966453	0.0054	0.015730337	both
chr2L	8128036	0.045250439	8127760	8128377	8128044	8128029	0.0433	0.047200878	both
chr2L	478747	0.03308044	476715	479414	478756	478739	0.0293	0.03686088	both
chr2L	16530843	0.01314469	16530666	16531126	16530844	16530842	0.0139	0.012389381	both
chr2L	15912418	0.054535117	15912161	15912707	15912415	15912422	0.0857	0.023370234	both
chr2L	20918139	0.019488242	20917866	20918469	20918140	20918138	0.0271	0.011876485	both
chr2L	21039045	0.083517186	21038767	21039332	21039047	21039044	0.0609	0.106134372	both
chr2L	16889379	0.01823863	16889086	16889583	16889381	16889377	0.0219	0.014577259	both
chr2L	13165111	0.007936508	13164828	13166131	13165114	13165109	0	0.015873016	both
chr2L	19160809	0.007760532	19160500	19161133	19160810	19160809	0	0.015521064	both
chr2L	13165624	see_SPP_FDR	13165291	13165751	13165621	13165627	no_subpeak_FDR	0.012987013	both_subpeak
chr2L	12023965	0.18771585	12023676	12024187	12023964	12023967	0.1379	0.237531699	both
chr2L	14409924	0.020229114	14409641	14410094	14409926	14409923	0.0278	0.012658228	both
chr2L	9122913	0.052682942	9122635	9123238	9122938	9122888	0.0308	0.074565884	both
chr2L	501959	0.176262784	499124	502320	501950	501969	0.3378	0.014725569	both
chr2L	9231297	0.080161734	9231016	9231504	9231300	9231295	0.0312	0.129123468	both
chr2L	2748426	0.010917031	2748109	2748745	2748427	2748426	0	0.021834061	both
chr2L	12046205	0.10606555	12045934	12046452	12046213	12046198	0.0906	0.1215311	both
chr2L	8087651	0.019059583	8087360	8087872	8087659	8087644	0.0273	0.010819165	both
chr2L	15465477	0.033106897	15464935	15465771	15465481	15465473	0.0538	0.012413793	both
chr2L	12504242	0.008038585	12504009	12504614	12504242	12504243	0	0.01607717	both
chr2L	3712869	0.136069401	3712626	3713087	3712880	3712859	0.2593	0.012838802	both
chr2L	12421315	0.009396117	12420957	12421873	12421317	12421313	0.0052	0.013592233	both
chr2L	19164914	0.013144905	19164529	19165164	19164900	19164928	0.0142	0.01208981	both
chr2L	5009916	0.003184713	5009520	5010324	5009917	5009916	0	0.006369427	both
chr2L	5983312	0.021349391	5982999	5983670	5983314	5983310	0.0285	0.014198783	both
chr2L	19542585	0.021329978	19542307	19543235	19542589	19542581	0.027	0.015659955	both
chr2L	5289135	0.011108693	5288820	5289422	5289135	5289136	0.0097	0.012517385	both
chr2L	12719440	see_SPP_FDR	12719101	12719711	12719441	12719440	no_subpeak_FDR	0.103042198	both_subpeak
chr2L	8170076	0.019729114	8169818	8170323	8170067	8170085	0.0268	0.012658228	both
chr2L	10230537	0.023310289	10230254	10230780	10230536	10230538	0.0278	0.018820577	both
chr2L	22692458	0.020146972	22691549	22694017	22692459	22692457	0.027	0.013293944	both
chr2L	20896897	0.053000515	20896602	20897138	20896869	20896925	0.037	0.06900103	both
chr2L	4892227	0.020545672	4891944	4892488	4892229	4892225	0.0282	0.012891344	both
chr2L	12692573	0.008305648	12692262	12692932	12692574	12692572	0	0.016611296	both
chr2L	12531384	0.009727626	12530995	12531713	12531386	12531382	0	0.019455253	both
chr2L	6291658	0.019220824	6291361	6291935	6291660	6291656	0.027	0.011441648	both
chr2L	492560	0.065097165	491820	493332	492586	492535	0.0256	0.10459433	both
chr2L	16251195	0.006849315	16250873	16251451	16251196	16251195	0	0.01369863	both
chr2L	22169516	0.003184713	22169119	22169841	22169519	22169514	0	0.006369427	both
chr2L	295515	see_SPP_FDR	295311	295831	295511	295519	no_subpeak_FDR	0.018050542	both_subpeak
chr2L	8095441	0.008417508	8095159	8095756	8095444	8095439	0	0.016835017	both
chr2L	7994142	0.019393072	7993835	7994383	7994139	7994146	0.0271	0.011686144	both
chr2L	19035376	0.283925536	19035185	19035622	19035397	19035356	0.3421	0.225751073	both
chr2L	22282637	0.063619343	22281862	22283180	22282637	22282637	0.1141	0.013138686	both
chr2L	5797823	0.014186858	5797562	5798126	5797825	5797822	0.014	0.014373717	both
chr2L	see_SPP_peak	see_SPP_FDR	no_MACS_start	no_MACS_stop	no_MACS_peak	15038757	no_MACS_FDR	0.398971345	SPP_only
chr2L	see_SPP_peak	see_SPP_FDR	no_MACS_start	no_MACS_stop	no_MACS_peak	20936780	no_MACS_FDR	0.050160085	SPP_only
chr2L	see_SPP_peak	see_SPP_FDR	no_MACS_start	no_MACS_stop	no_MACS_peak	16443533	no_MACS_FDR	0.299760192	SPP_only
chr2L	see_SPP_peak	see_SPP_FDR	no_MACS_start	no_MACS_stop	no_MACS_peak	19493571	no_MACS_FDR	0.475567791	SPP_only
chr2L	see_SPP_peak	see_SPP_FDR	no_MACS_start	no_MACS_stop	no_MACS_peak	165262	no_MACS_FDR	0.485364193	SPP_only
chr2L	see_SPP_peak	see_SPP_FDR	no_MACS_start	no_MACS_stop	no_MACS_peak	8029530	no_MACS_FDR	0.067079463	SPP_only
chr2L	see_SPP_peak	see_SPP_FDR	no_MACS_start	no_MACS_stop	no_MACS_peak	8339291	no_MACS_FDR	0.448471926	SPP_only
chr2L	see_SPP_peak	see_SPP_FDR	no_MACS_start	no_MACS_stop	no_MACS_peak	5804306	no_MACS_FDR	0.297514034	SPP_only
chr2L	see_MACS_peak	see_MACS_FDR	10258563	10259122	10258915	no_SPP_peak	0.0564	no_SPP_FDR	MACS_only
chr2L	see_MACS_peak	see_MACS_FDR	2924213	2924697	2924502	no_SPP_peak	0.1864	no_SPP_FDR	MACS_only
chr2L	see_MACS_peak	see_MACS_FDR	21656721	21657421	21657208	no_SPP_peak	0.1031	no_SPP_FDR	MACS_only
chr2L	see_MACS_peak	see_MACS_FDR	161872	162290	162079	no_SPP_peak	0.441	no_SPP_FDR	MACS_only
chr2L	see_MACS_peak	see_MACS_FDR	6785372	6785853	6785605	no_SPP_peak	0.4134	no_SPP_FDR	MACS_only
chr2L	see_MACS_peak	see_MACS_FDR	8535632	8536080	8535791	no_SPP_peak	0.3085	no_SPP_FDR	MACS_only
chr2L	see_MACS_peak	see_MACS_FDR	2231845	2232614	2232017	no_SPP_peak	0.1408	no_SPP_FDR	MACS_only
chr2L	see_MACS_peak	see_MACS_FDR	16491434	16491994	16491683	no_SPP_peak	0.2203	no_SPP_FDR	MACS_only
chr2L	see_MACS_peak	see_MACS_FDR	13862410	13862978	13862670	no_SPP_peak	0.2077	no_SPP_FDR	MACS_only
chr2L	see_MACS_peak	see_MACS_FDR	19163529	19164232	19163946	no_SPP_peak	0.0294	no_SPP_FDR	MACS_only
chr2L	see_MACS_peak	see_MACS_FDR	12046874	12047419	12047212	no_SPP_peak	0.1162	no_SPP_FDR	MACS_only
chr2L	see_MACS_peak	see_MACS_FDR	13385385	13385755	13385560	no_SPP_peak	0.404	no_SPP_FDR	MACS_only
chr2L	see_MACS_peak	see_MACS_FDR	559435	559935	559682	no_SPP_peak	0.3973	no_SPP_FDR	MACS_only
chr2L	see_MACS_peak	see_MACS_FDR	2907447	2907898	2907707	no_SPP_peak	0.0283	no_SPP_FDR	MACS_only
chr2L	see_MACS_peak	see_MACS_FDR	7432190	7432595	7432404	no_SPP_peak	0.2317	no_SPP_FDR	MACS_only
chrX	12633214	0.003184713	12632302	12634379	12633221	12633207	0	0.006369427	both
chrX	19780966	0.003184713	19780652	19781403	19780962	19780971	0	0.006369427	both
chrX	8789688	0.007163324	8789349	8790042	8789689	8789688	0	0.014326648	both
chrX	8139054	0.035156963	8138904	8139318	8139054	8139054	0.0355	0.034813926	both
chrX	8787471	0.012592308	8787183	8787844	8787473	8787470	0.0098	0.015384615	both
chrX	3249614	0.007726269	3249407	3249823	3249622	3249606	0	0.015452539	both
chrX	13213908	0.02230414	13213655	13214214	13213911	13213905	0.0255	0.01910828	both
chrX	9976592	0.023112687	9976376	9976845	9976592	9976592	0.0313	0.014925373	both
chrX	8136875	0.157526994	8136613	8137123	8136858	8136892	0.1126	0.202453988	both
chrX	3247467	0.010121457	3247203	3247752	3247471	3247463	0	0.020242915	both
chrX	17044795	0.208186873	17044649	17044993	17044797	17044794	0.0712	0.345173745	both
chrX	17043032	0.008186071	17042849	17043334	17043033	17043031	0.0051	0.011272142	both
chrX	8983881	0.014822609	8983646	8984180	8983867	8983896	0.0183	0.011345219	both
chrX	2044277	0.143301803	2044099	2044471	2044283	2044271	0.2304	0.056203606	both
chrX	2541209	0.107764032	2540942	2541478	2541203	2541216	0.0855	0.130028064	both
chrX	5774467	see_SPP_FDR	5774291	5774621	5774471	5774464	no_subpeak_FDR	0.059561129	both_subpeak
chrX	3185169	0.244894106	3185031	3185373	3185172	3185166	0.1627	0.327088212	both
chrX	12563150	0.003184713	12560152	12563462	12563162	12563138	0	0.006369427	both
chrX	8305894	0.021506241	8305601	8306140	8305885	8305903	0.0301	0.012912482	both
chrX	6548251	0.020066667	6547965	6548421	6548262	6548241	0.0268	0.013333333	both
chrX	6239516	0.035791294	6239316	6239753	6239523	6239509	0.0292	0.042382589	both
chrX	13218534	0.077668454	13218322	13218808	13218536	13218532	0.0954	0.059936909	both
chrX	8008220	0.123618677	8007958	8008385	8008221	8008220	0.0694	0.177837355	both
chrX	15641330	0.033846644	15641172	15641602	15641331	15641329	0.0256	0.042093288	both
chrX	11002799	0.006828528	11002535	11003366	11002809	11002790	0	0.013657056	both
chrX	5774116	0.005827506	5773806	5774742	5774126	5774106	0	0.011655012	both
chrX	12643038	0.017472018	12642494	12643355	12643041	12643036	0.0221	0.012844037	both
chrX	8980714	0.192037014	8980467	8980904	8980702	8980727	0.0284	0.355674029	both
chrX	13268400	0.020519826	13268148	13268674	13268405	13268396	0.0275	0.013539652	both
chrX	16214213	0.177835766	16214025	16214474	16214203	16214224	0.071	0.284671533	both
chrX	8800109	0.011210762	8799803	8800424	8800111	8800107	0	0.022421525	both
chrX	20907040	0.007204611	20906755	20907306	20907050	20907030	0	0.014409222	both
chrX	13226792	0.00965251	13226477	13227144	13226796	13226789	0	0.019305019	both
chrX	14103054	0.007462687	14102813	14103344	14103051	14103057	0	0.014925373	both
chrX	19578128	0.300326893	19577886	19578423	19578124	19578133	0.0549	0.545753785	both
chrX	8788135	0.016572402	8787856	8788443	8788136	8788134	0.0183	0.014844804	both
chrX	11701212	0.022907755	11700960	11701352	11701212	11701212	0.0269	0.018915511	both
chrX	12561376	see_SPP_FDR	12560981	12561801	12561381	12561372	no_subpeak_FDR	0.006369427	both_subpeak
chrX	7218463	0.334304997	7218240	7218605	7218463	7218464	0.2039	0.464709993	both
chrX	11253284	0.089592599	11253010	11253472	11253277	11253292	0.0432	0.135985199	both
chrX	19792413	0.014052801	19792082	19792657	19792414	19792413	0.0141	0.014005602	both
chrX	3669997	0.016547126	3669759	3670276	3669997	3669997	0.0216	0.011494253	both
chrX	1733494	0.021308797	1733348	1733775	1733496	1733492	0.0258	0.016817594	both
chrX	11003163	see_SPP_FDR	11002961	11003341	11003151	11003176	no_subpeak_FDR	0.272727273	both_subpeak
chrX	6173956	0.18790957	6173656	6174089	6173947	6173965	0.0307	0.345119139	both
chrX	1515358	0.00656168	1515064	1515603	1515361	1515356	0	0.01312336	both
chrX	see_SPP_peak	see_SPP_FDR	no_MACS_start	no_MACS_stop	no_MACS_peak	11702353	no_MACS_FDR	0.680580762	SPP_only
chrX	see_MACS_peak	see_MACS_FDR	21054319	21054750	21054608	no_SPP_peak	0.2761	no_SPP_FDR	MACS_only
chrX	see_MACS_peak	see_MACS_FDR	13045274	13045927	13045772	no_SPP_peak	0.0536	no_SPP_FDR	MACS_only
chrX	see_MACS_peak	see_MACS_FDR	6228093	6228405	6228238	no_SPP_peak	0.3843	no_SPP_FDR	MACS_only
chrX	see_MACS_peak	see_MACS_FDR	15395394	15395729	15395598	no_SPP_peak	0.3425	no_SPP_FDR	MACS_only
chrX	see_MACS_peak	see_MACS_FDR	20942575	20942956	20942739	no_SPP_peak	0.3386	no_SPP_FDR	MACS_only
chrX	see_MACS_peak	see_MACS_FDR	4582750	4583222	4583001	no_SPP_peak	0.3767	no_SPP_FDR	MACS_only
chrX	see_MACS_peak	see_MACS_FDR	2168244	2168660	2168429	no_SPP_peak	0.4303	no_SPP_FDR	MACS_only
chrX	see_MACS_peak	see_MACS_FDR	7205597	7206062	7205823	no_SPP_peak	0.4189	no_SPP_FDR	MACS_only
chrX	see_MACS_peak	see_MACS_FDR	19545923	19546284	19546130	no_SPP_peak	0.1848	no_SPP_FDR	MACS_only
chrX	see_MACS_peak	see_MACS_FDR	10157792	10158180	10158035	no_SPP_peak	0.4545	no_SPP_FDR	MACS_only
chrX	see_MACS_peak	see_MACS_FDR	15629549	15630039	15629815	no_SPP_peak	0.1401	no_SPP_FDR	MACS_only
chrX	see_MACS_peak	see_MACS_FDR	11699354	11699768	11699549	no_SPP_peak	0.3386	no_SPP_FDR	MACS_only
chrX	see_MACS_peak	see_MACS_FDR	15884640	15885157	15884895	no_SPP_peak	0.2936	no_SPP_FDR	MACS_only
chrX	see_MACS_peak	see_MACS_FDR	13400145	13400653	13400415	no_SPP_peak	0.311	no_SPP_FDR	MACS_only
chrX	see_MACS_peak	see_MACS_FDR	8795934	8796775	8796247	no_SPP_peak	0.057	no_SPP_FDR	MACS_only
chrX	see_MACS_peak	see_MACS_FDR	13861691	13862024	13861906	no_SPP_peak	0.4186	no_SPP_FDR	MACS_only
chrX	see_MACS_peak	see_MACS_FDR	8456631	8457028	8456864	no_SPP_peak	0.411	no_SPP_FDR	MACS_only
chrX	see_MACS_peak	see_MACS_FDR	22114810	22115299	22115057	no_SPP_peak	0.3108	no_SPP_FDR	MACS_only
chrX	see_MACS_peak	NO_FDR	8313561	8313831	8313721	no_SPP_peak	no_subpeak_FDR	no_SPP_FDR	MACS_subpeak_only
chr2R	2154346	0.007109005	2154021	2154661	2154349	2154344	0	0.014218009	both
chr2R	10143357	0.003184713	10143016	10143754	10143361	10143354	0	0.006369427	both
chr2R	3347482	0.019786991	3347201	3347941	3347480	3347485	0.0239	0.015673981	both
chr2R	20287513	0.084752564	20287222	20287781	20287508	20287519	0.0413	0.128205128	both
chr2R	149510	0.049379599	148309	149622	149511	149510	0.0299	0.068859198	both
chr2R	14294255	0.232860694	14294024	14294508	14294253	14294257	0.1792	0.286521388	both
chr2R	17966157	0.019866917	17965851	17966415	17966153	17966162	0.0262	0.013533835	both
chr2R	9479487	0.017709625	9478614	9479675	9479491	9479484	0.024	0.01141925	both
chr2R	8843408	0.008287293	8843088	8843715	8843410	8843406	0	0.016574586	both
chr2R	978660	0.0674113	978383	978985	978664	978656	0.0291	0.105722599	both
chr2R	9844650	0.338343651	9844404	9845101	9844648	9844652	0.0551	0.621587302	both
chr2R	4794497	0.008650519	4794217	4794794	4794488	4794506	0	0.017301038	both
chr2R	7924354	0.009881423	7924103	7924719	7924349	7924359	0	0.019762846	both
chr2R	5319328	0.11364391	5319033	5319610	5319321	5319335	0.0287	0.19858782	both
chr2R	8767081	0.034842857	8766871	8767381	8767080	8767082	0.0274	0.042285714	both
chr2R	2873291	0.016782353	2873012	2873485	2873294	2873289	0.0218	0.011764706	both
chr2R	9896823	0.09252891	9896569	9897113	9896825	9896822	0.0552	0.12985782	both
chr2R	4830738	0.003184713	4830411	4831078	4830732	4830744	0	0.006369427	both
chr2R	10509465	0.017542056	10509157	10509763	10509468	10509463	0.022	0.013084112	both
chr2R	9480889	0.183368447	9480619	9481160	9480876	9480902	0.0964	0.270336894	both
chr2R	7551181	0.237087219	7551033	7551489	7551173	7551189	0.0566	0.417574437	both
chr2R	9849732	0.020108202	9849441	9850043	9849734	9849731	0.028	0.012216405	both
chr2R	3654007	0.008450464	3653691	3654342	3654009	3654005	0.0053	0.011600928	both
chr2R	11827529	0.196232993	11827088	11827677	11827532	11827526	0.3775	0.014965986	both
chr2R	8839963	0.00877193	8839676	8840281	8839955	8839971	0	0.01754386	both
chr2R	9892600	0.007788162	9892039	9892835	9892605	9892596	0	0.015576324	both
chr2R	13743441	0.031001515	13743177	13743628	13743445	13743437	0.0317	0.03030303	both
chr2R	12744699	0.008474576	12744415	12745047	12744700	12744698	0	0.016949153	both
chr2R	6415778	0.02113858	6415321	6416267	6415779	6415778	0.0291	0.01317716	both
chr2R	9851596	0.042937567	9851302	9851868	9851606	9851587	0.0355	0.050375134	both
chr2R	10639187	0.019152087	10638616	10639500	10639197	10639177	0.0256	0.012704174	both
chr2R	20194144	0.258462509	20193830	20194393	20194172	20194116	0.0686	0.448325018	both
chr2R	9848159	0.009578544	9847901	9848475	9848164	9848154	0	0.019157088	both
chr2R	2026426	0.011161181	2026133	2026693	2026433	2026419	0.0098	0.012522361	both
chr2R	13605468	0.019672612	13605220	13605781	13605483	13605453	0.0257	0.013645224	both
chr2R	17493460	0.020827415	17493158	17494630	17493463	17493457	0.0286	0.01305483	both
chr2R	7780611	0.006666667	7780297	7781044	7780619	7780604	0	0.013333333	both
chr2R	7502660	see_SPP_FDR	7502401	7502961	7502661	7502660	no_subpeak_FDR	0.197889182	both_subpeak
chr2R	10462068	0.012070707	10461603	10462331	10462083	10462054	0.01	0.014141414	both
chr2R	17532500	0.236396953	17532295	17532877	17532502	17532498	0.0305	0.442293907	both
chr2R	11196624	0.019442254	11196335	11196971	11196625	11196624	0.0248	0.014084507	both
chr2R	3692390	0.182613568	3692110	3692686	3692398	3692383	0.2798	0.085427136	both
chr2R	19601643	0.0077951	19601308	19601942	19601640	19601647	0	0.0155902	both
chr2R	8060428	0.007042254	8060142	8060748	8060423	8060434	0	0.014084507	both
chr2R	9896122	0.020694582	9895839	9896401	9896124	9896121	0.0263	0.015089163	both
chr2R	17201456	0.206199597	17201173	17201733	17201451	17201462	0.3268	0.085599194	both
chr2R	8759745	0.045483105	8759503	8759907	8759752	8759739	0.035	0.055966209	both
chr2R	13347288	0.106257916	13347070	13347547	13347300	13347276	0.0551	0.157415833	both
chr2R	14029581	0.035272526	14029191	14029866	14029580	14029582	0.0298	0.040745052	both
chr2R	8565153	0.01893733	8564862	8565528	8565155	8565152	0.0243	0.013574661	both
chr2R	8062680	0.007246377	8062372	8063015	8062683	8062677	0	0.014492754	both
chr2R	10106561	0.010476357	10106290	10106877	10106571	10106552	0.0101	0.010852713	both
chr2R	7598168	0.008142912	7597697	7598521	7598169	7598168	0.0055	0.010785824	both
chr2R	5318174	see_SPP_FDR	5317951	5318301	5318196	5318153	no_subpeak_FDR	0.012612613	both_subpeak
chr2R	17031074	0.011415525	17030782	17031386	17031076	17031072	0	0.02283105	both
chr2R	12711657	0.012337526	12711379	12711919	12711647	12711668	0.01	0.014675052	both
chr2R	6490091	0.141864427	6489783	6490375	6490092	6490090	0.0572	0.226528854	both
chr2R	6763195	0.036915269	6762923	6763507	6763200	6763191	0.0391	0.034730539	both
chr2R	3376137	0.01981785	3375834	3376434	3376137	3376138	0.0262	0.013435701	both
chr2R	3670684	0.00867052	3669625	3671005	3670687	3670682	0	0.01734104	both
chr2R	10406066	0.019693506	10405824	10406292	10406065	10406068	0.0264	0.012987013	both
chr2R	7503196	0.019514028	7502391	7503534	7503199	7503194	0.025	0.014028056	both
chr2R	5318487	0.00931677	5317930	5318826	5318481	5318493	0	0.01863354	both
chr2R	1265076	0.027401897	1264795	1265329	1265078	1265074	0.0291	0.025703794	both
chr2R	3693854	0.003184713	3693496	3694184	3693865	3693844	0	0.006369427	both
chr2R	see_SPP_peak	see_SPP_FDR	no_MACS_start	no_MACS_stop	no_MACS_peak	8817007	no_MACS_FDR	0.344110855	SPP_only
chr2R	see_SPP_peak	see_SPP_FDR	no_MACS_start	no_MACS_stop	no_MACS_peak	6670448	no_MACS_FDR	0.54503616	SPP_only
chr2R	see_SPP_peak	see_SPP_FDR	no_MACS_start	no_MACS_stop	no_MACS_peak	18531260	no_MACS_FDR	0.376779026	SPP_only
chr2R	see_SPP_peak	see_SPP_FDR	no_MACS_start	no_MACS_stop	no_MACS_peak	4801356	no_MACS_FDR	0.010920437	SPP_only
chr2R	see_SPP_peak	see_SPP_FDR	no_MACS_start	no_MACS_stop	no_MACS_peak	17056090	no_MACS_FDR	0.043381535	SPP_only
chr2R	see_MACS_peak	see_MACS_FDR	5328268	5328758	5328527	no_SPP_peak	0.2	no_SPP_FDR	MACS_only
chr2R	see_MACS_peak	see_MACS_FDR	3645895	3646423	3646089	no_SPP_peak	0.0274	no_SPP_FDR	MACS_only
chr2R	see_MACS_peak	see_MACS_FDR	11209865	11210284	11210041	no_SPP_peak	0.3256	no_SPP_FDR	MACS_only
chr2R	see_MACS_peak	see_MACS_FDR	9828320	9828948	9828726	no_SPP_peak	0.2444	no_SPP_FDR	MACS_only
chr2R	see_MACS_peak	see_MACS_FDR	17055838	17056319	17056190	no_SPP_peak	0.0574	no_SPP_FDR	MACS_only
chr2R	see_MACS_peak	see_MACS_FDR	18287138	18287640	18287384	no_SPP_peak	0.3868	no_SPP_FDR	MACS_only
chr2R	see_MACS_peak	see_MACS_FDR	12016755	12017252	12017016	no_SPP_peak	0.0978	no_SPP_FDR	MACS_only
chr2R	see_MACS_peak	see_MACS_FDR	586949	587621	587087	no_SPP_peak	0.3791	no_SPP_FDR	MACS_only
chr2R	see_MACS_peak	see_MACS_FDR	3421288	3421762	3421506	no_SPP_peak	0.0976	no_SPP_FDR	MACS_only
chr2R	see_MACS_peak	see_MACS_FDR	14690149	14690657	14690357	no_SPP_peak	0.0261	no_SPP_FDR	MACS_only
chr2R	see_MACS_peak	see_MACS_FDR	14416745	14417525	14417150	no_SPP_peak	0.0249	no_SPP_FDR	MACS_only
chr2R	see_MACS_peak	see_MACS_FDR	2617476	2618521	2618013	no_SPP_peak	0.339	no_SPP_FDR	MACS_only
chr2R	see_MACS_peak	see_MACS_FDR	18530973	18531609	18531324	no_SPP_peak	0.0295	no_SPP_FDR	MACS_only
chr2R	see_MACS_peak	see_MACS_FDR	5193462	5193824	5193676	no_SPP_peak	0.3991	no_SPP_FDR	MACS_only
chr2R	see_MACS_peak	see_MACS_FDR	16959372	16959868	16959649	no_SPP_peak	0.1524	no_SPP_FDR	MACS_only
chr2R	see_MACS_peak	see_MACS_FDR	3664871	3665557	3665346	no_SPP_peak	0.2198	no_SPP_FDR	MACS_only
chr2R	see_MACS_peak	see_MACS_FDR	12675189	12675678	12675457	no_SPP_peak	0.3107	no_SPP_FDR	MACS_only
chr2R	see_MACS_peak	see_MACS_FDR	9387489	9387976	9387704	no_SPP_peak	0.3101	no_SPP_FDR	MACS_only
chr2R	see_MACS_peak	NO_FDR	3669751	3670261	3669891	no_SPP_peak	no_subpeak_FDR	no_SPP_FDR	MACS_subpeak_only
chr3R	8293675	0.005934713	8293411	8293932	8293677	8293674	0.0055	0.006369427	both
chr3R	19645029	0.003184713	19644678	19645361	19645026	19645033	0	0.006369427	both
chr3R	19883104	0.003184713	19882329	19883364	19883112	19883097	0	0.006369427	both
chr3R	9208519	0.003184713	9208128	9208943	9208520	9208519	0	0.006369427	both
chr3R	25608983	0.010184713	25602536	25619458	25608983	25608983	0.014	0.006369427	both
chr3R	27425920	0.009587052	27425622	27426235	27425926	27425915	0.0054	0.013774105	both
chr3R	26213500	0.024808202	26213230	26213746	26213490	26213511	0.0241	0.025516403	both
chr3R	12888577	0.212838294	12888365	12888850	12888575	12888579	0.0699	0.355776588	both
chr3R	6182422	0.020607464	6182163	6182686	6182432	6182413	0.0269	0.014314928	both
chr3R	14071390	0.026089281	14071161	14071647	14071386	14071394	0.0266	0.025578563	both
chr3R	19880571	0.36409675	19880154	19882302	19880578	19880565	0.0556	0.672593501	both
chr3R	8196313	0.006849315	8196005	8196702	8196322	8196304	0	0.01369863	both
chr3R	4130964	0.018582353	4130581	4131264	4130953	4130975	0.0254	0.011764706	both
chr3R	4087370	0.015546306	4087081	4087672	4087373	4087368	0.0179	0.013192612	both
chr3R	17121881	see_SPP_FDR	17121611	17122001	17121881	17121881	no_subpeak_FDR	0.018963338	both_subpeak
chr3R	25590746	0.042586508	25589668	25598262	25590749	25590744	0.0693	0.015873016	both
chr3R	3859206	0.009157509	3858895	3859544	3859207	3859206	0	0.018315018	both
chr3R	27573455	0.024217978	27573165	27573774	27573453	27573458	0.0372	0.011235955	both
chr3R	3934469	0.00617284	3934173	3934770	3934472	3934466	0	0.012345679	both
chr3R	14732512	0.119267562	14732278	14732819	14732523	14732502	0.1902	0.048335124	both
chr3R	25144880	0.021700677	25144360	25145244	25144885	25144876	0.0276	0.015801354	both
chr3R	16372903	0.00764526	16372466	16373197	16372898	16372909	0	0.01529052	both
chr3R	19877311	0.020236028	19877018	19877564	19877318	19877305	0.0265	0.013972056	both
chr3R	5169911	0.010373444	5168920	5170198	5169912	5169910	0	0.020746888	both
chr3R	1193924	0.030289954	1193603	1194180	1193929	1193919	0.0181	0.042479908	both
chr3R	26107973	0.33408743	26107672	26108228	26107977	26107970	0.0284	0.639774859	both
chr3R	1289834	0.011111111	1289538	1290220	1289839	1289830	0	0.022222222	both
chr3R	18316885	0.010822665	18316566	18317192	18316888	18316883	0.0057	0.01594533	both
chr3R	16654268	0.007122507	16653964	16654562	16654277	16654260	0	0.014245014	both
chr3R	12075484	0.055196968	12075221	12075742	12075477	12075491	0.0977	0.012693935	both
chr3R	21838591	0.244515375	21838231	21838854	21838589	21838593	0.2211	0.26793075	both
chr3R	17122293	0.00877193	17121611	17123314	17122299	17122287	0	0.01754386	both
chr3R	18451396	0.374574178	18451187	18451502	18451393	18451400	0.098	0.651148355	both
chr3R	4646369	0.066558955	4646077	4646652	4646370	4646368	0.0276	0.105517909	both
chr3R	16978243	0.010804801	16977951	16978525	16978247	16978240	0.0099	0.011709602	both
chr3R	23774400	0.007042254	23774206	23774711	23774401	23774400	0	0.014084507	both
chr3R	26292152	0.020725228	26291869	26292423	26292156	26292148	0.0287	0.012750455	both
chr3R	10451527	0.021334414	10451230	10451821	10451528	10451526	0.0302	0.012468828	both
chr3R	22055036	0.034760059	22054738	22055294	22055030	22055042	0.0281	0.041420118	both
chr3R	20012118	0.037343608	20011989	20012419	20012111	20012126	0.0281	0.046587216	both
chr3R	20859157	0.192654603	20858946	20859439	20859158	20859156	0.1351	0.250209205	both
chr3R	17202170	0.009026735	17201947	17202498	17202172	17202168	0.0052	0.01285347	both
chr3R	26600740	0.196754281	26599824	26601056	26600745	26600736	0.3822	0.011308562	both
chr3R	19036557	0.033624374	19036301	19036831	19036562	19036552	0.0303	0.036948749	both
chr3R	7808296	0.019491337	7808031	7808554	7808295	7808297	0.0258	0.013182674	both
chr3R	5537335	0.069606821	5537029	5537736	5537348	5537323	0.0975	0.041713641	both
chr3R	26163514	0.052727871	26163241	26163764	26163515	26163513	0.0475	0.057955743	both
chr3R	6210530	0.429717732	6210315	6210771	6210536	6210525	0.2441	0.615335463	both
chr3R	11069478	see_SPP_FDR	11069201	11069821	11069486	11069470	no_subpeak_FDR	0.011164274	both_subpeak
chr3R	17459394	0.008795204	17459067	17459658	17459399	17459389	0.0056	0.011990408	both
chr3R	9472648	0.017317691	9472364	9472946	9472659	9472637	0.0216	0.013035382	both
chr3R	4496775	0.033701302	4496452	4497042	4496774	4496777	0.0255	0.041902605	both
chr3R	12275509	0.065889092	12275287	12275751	12275519	12275499	0.0301	0.101678184	both
chr3R	21837501	0.010729614	21837160	21837768	21837496	21837506	0	0.021459227	both
chr3R	21297324	0.268561424	21297075	21297572	21297325	21297324	0.4392	0.097922849	both
chr3R	12473488	0.006702413	12473194	12474057	12473491	12473486	0	0.013404826	both
chr3R	5456964	0.008915664	5456662	5457126	5456967	5456962	0.0053	0.012531328	both
chr3R	7440953	0.156375505	7440619	7441266	7440961	7440945	0.029	0.283751011	both
chr3R	22086794	0.003184713	22086404	22087184	22086797	22086792	0	0.006369427	both
chr3R	19924958	0.008250825	19924660	19925246	19924961	19924956	0	0.01650165	both
chr3R	3945546	0.010053411	3945387	3946003	3945544	3945549	0.0051	0.015006821	both
chr3R	3301457	0.022707867	3301218	3301680	3301457	3301457	0.0318	0.013615734	both
chr3R	4877626	0.006692161	4877140	4877944	4877621	4877632	0	0.013384321	both
chr3R	17123035	see_SPP_FDR	17122591	17123311	17123046	17123025	no_subpeak_FDR	0.013806706	both_subpeak
chr3R	11072551	0.006297229	11072315	11073115	11072553	11072550	0	0.012594458	both
chr3R	3733438	0.020088859	3733138	3733761	3733447	3733429	0.0277	0.012477718	both
chr3R	12012693	0.010638298	12011889	12013099	12012695	12012691	0	0.021276596	both
chr3R	4640156	0.003184713	4639811	4640432	4640157	4640155	0	0.006369427	both
chr3R	26714292	0.07290452	26713924	26714565	26714289	26714295	0.0984	0.047409041	both
chr3R	2194656	see_SPP_FDR	2194511	2194791	2194661	2194652	no_subpeak_FDR	0.416239941	both_subpeak
chr3R	27432497	0.006738544	27432186	27432808	27432498	27432497	0	0.013477089	both
chr3R	10565495	0.011242506	10565198	10565822	10565490	10565501	0.0102	0.012285012	both
chr3R	25599003	0.021442191	25598297	25602494	25599002	25599004	0.0277	0.015184382	both
chr3R	27436284	0.01073722	27435986	27436604	27436281	27436288	0.0055	0.015974441	both
chr3R	6221414	0.007692308	6221002	6221716	6221421	6221407	0	0.015384615	both
chr3R	7584662	0.02035	7584418	7584981	7584662	7584662	0.0295	0.0112	both
chr3R	25604041	see_SPP_FDR	25603781	25604161	25604041	25604041	no_subpeak_FDR	0.020080321	both_subpeak
chr3R	11629382	0.023542275	11629103	11629641	11629383	11629382	0.0352	0.01188455	both
chr3R	12828782	0.019679226	12828482	12829043	12828784	12828781	0.0283	0.011058452	both
chr3R	4806152	0.296855708	4805900	4806329	4806170	4806134	0.0412	0.552511416	both
chr3R	18352632	0.009201138	18352356	18353024	18352632	18352632	0.0056	0.012802276	both
chr3R	see_SPP_peak	see_SPP_FDR	no_MACS_start	no_MACS_stop	no_MACS_peak	11072850	no_MACS_FDR	0.368342086	SPP_only
chr3R	see_SPP_peak	see_SPP_FDR	no_MACS_start	no_MACS_stop	no_MACS_peak	7489995	no_MACS_FDR	0.318146112	SPP_only
chr3R	see_SPP_peak	see_SPP_FDR	no_MACS_start	no_MACS_stop	no_MACS_peak	16099302	no_MACS_FDR	0.023602484	SPP_only
chr3R	see_SPP_peak	see_SPP_FDR	no_MACS_start	no_MACS_stop	no_MACS_peak	11068687	no_MACS_FDR	0.014553015	SPP_only
chr3R	see_SPP_peak	see_SPP_FDR	no_MACS_start	no_MACS_stop	no_MACS_peak	5505463	no_MACS_FDR	0.252289759	SPP_only
chr3R	see_SPP_peak	see_SPP_FDR	no_MACS_start	no_MACS_stop	no_MACS_peak	7058016	no_MACS_FDR	0.588197563	SPP_only
chr3R	see_MACS_peak	see_MACS_FDR	18491822	18492319	18492079	no_SPP_peak	0.0952	no_SPP_FDR	MACS_only
chr3R	see_MACS_peak	see_MACS_FDR	16220911	16222054	16221552	no_SPP_peak	0.0312	no_SPP_FDR	MACS_only
chr3R	see_MACS_peak	see_MACS_FDR	14117828	14118240	14118039	no_SPP_peak	0.0289	no_SPP_FDR	MACS_only
chr3R	see_MACS_peak	see_MACS_FDR	10920090	10920517	10920263	no_SPP_peak	0.1189	no_SPP_FDR	MACS_only
chr3R	see_MACS_peak	see_MACS_FDR	16099049	16099642	16099370	no_SPP_peak	0.0249	no_SPP_FDR	MACS_only
chr3R	see_MACS_peak	see_MACS_FDR	7818347	7818948	7818686	no_SPP_peak	0.1016	no_SPP_FDR	MACS_only
chr3R	see_MACS_peak	see_MACS_FDR	26106233	26106694	26106457	no_SPP_peak	0.2309	no_SPP_FDR	MACS_only
chr3R	see_MACS_peak	see_MACS_FDR	25926860	25927459	25927310	no_SPP_peak	0.055	no_SPP_FDR	MACS_only
chr3R	see_MACS_peak	see_MACS_FDR	10910001	10910486	10910292	no_SPP_peak	0.3128	no_SPP_FDR	MACS_only
chr3R	see_MACS_peak	see_MACS_FDR	1425629	1426193	1425899	no_SPP_peak	0.1858	no_SPP_FDR	MACS_only
chr3R	see_MACS_peak	see_MACS_FDR	16890717	16891540	16891252	no_SPP_peak	0.1028	no_SPP_FDR	MACS_only
chr3R	see_MACS_peak	see_MACS_FDR	22085700	22086137	22085977	no_SPP_peak	0.2842	no_SPP_FDR	MACS_only
chr3R	see_MACS_peak	see_MACS_FDR	7909209	7909597	7909391	no_SPP_peak	0.3796	no_SPP_FDR	MACS_only
chr3R	see_MACS_peak	see_MACS_FDR	3290304	3291010	3290609	no_SPP_peak	0.2012	no_SPP_FDR	MACS_only
chr3R	see_MACS_peak	see_MACS_FDR	10404462	10405427	10405166	no_SPP_peak	0.3925	no_SPP_FDR	MACS_only
chr3R	see_MACS_peak	see_MACS_FDR	11068182	11069823	11068822	no_SPP_peak	0	no_SPP_FDR	MACS_only
chr3R	see_MACS_peak	see_MACS_FDR	2194464	2195252	2194950	no_SPP_peak	0.026	no_SPP_FDR	MACS_only
chr3R	see_MACS_peak	see_MACS_FDR	7588246	7588715	7588425	no_SPP_peak	0.0313	no_SPP_FDR	MACS_only
chr3R	see_MACS_peak	see_MACS_FDR	15869572	15870969	15870063	no_SPP_peak	0.377	no_SPP_FDR	MACS_only
chr3R	see_MACS_peak	see_MACS_FDR	8331601	8331790	8331697	no_SPP_peak	0.3115	no_SPP_FDR	MACS_only
chr3R	see_MACS_peak	see_MACS_FDR	21486883	21487257	21487029	no_SPP_peak	0.0696	no_SPP_FDR	MACS_only
chr3R	see_MACS_peak	see_MACS_FDR	7784157	7784376	7784281	no_SPP_peak	0.29	no_SPP_FDR	MACS_only
chr3R	see_MACS_peak	NO_FDR	11072681	11073111	11072781	no_SPP_peak	no_subpeak_FDR	no_SPP_FDR	MACS_subpeak_only
chrUextra	see_MACS_peak	see_MACS_FDR	4208313	4208583	4208477	no_SPP_peak	0.419	no_SPP_FDR	MACS_only
chr3LHet	2211591	0.038694995	2211236	2211799	2211572	2211611	0.0306	0.046789989	both
chr3LHet	2410312	0.38922592	2410192	2410509	2410315	2410310	0.0971	0.681351841	both
