# Supplementary material for: Chromatin Landscape Dictates HSF Binding to Target DNA Elements
Source: PLoS Genet. 2010 Sep 9;6(9):e1001114. doi: 10.1371/journal.pgen.1001114 (PMC2936546; doi:10.1371/journal.pgen.1001114)
Supplement: Dataset S3 — 97 HSF-bound motifs found 500bp upstream of annotated TSSs. (0.00 MB TXT) [file pgen.1001114.s027.txt]

chr3L	17905653	17905666
chr3L	9370517	9370530
chr3L	8190910	8190923
chr3L	8302379	8302392
chr3L	11675109	11675122
chr3L	16225191	16225204
chr3L	8511550	8511563
chr3L	4225955	4225968
chr3L	3806263	3806276
chr3L	1795605	1795618
chr3L	13473468	13473481
chr3L	7968324	7968337
chr3L	1652904	1652917
chr3L	16567785	16567798
chr3L	16801482	16801495
chr3L	12843291	12843304
chr3L	14779960	14779973
chr3L	1618114	1618127
chr3L	5348500	5348513
chr3L	9374576	9374589
chr3L	14544404	14544417
chr3L	1496722	1496735
chr3L	9374839	9374852
chr3L	16773192	16773205
chr3L	9367029	9367042
chr3L	22938872	22938885
chr3L	9370831	9370844
chr3L	2237196	2237209
chr3L	22067886	22067899
chr3L	4122909	4122922
chr3L	5758630	5758643
chr3L	9376873	9376886
chr3L	8714631	8714644
chr3L	3193157	3193170
chr3L	22717296	22717309
chr3L	3902540	3902553
chr3L	129081	129094
chr2L	19542583	19542596
chr2L	19493552	19493565
chr2L	22169517	22169530
chr2L	12692538	12692551
chr2L	5009910	5009923
chr2L	3712865	3712878
chr2L	13165111	13165124
chr2L	14409942	14409955
chr2L	295142	295155
chr2L	12046211	12046224
chr3R	12012683	12012696
chr3R	8293696	8293709
chr3R	22085959	22085972
chr3R	11068835	11068848
chr3R	19883116	19883129
chr3R	11068673	11068686
chr3R	7058018	7058031
chr3R	2194656	2194669
chr3R	10451520	10451533
chr3R	9208508	9208521
chr3R	4646375	4646388
chr3R	19645023	19645036
chr3R	9472625	9472638
chr3R	27573455	27573468
chr3R	11069495	11069508
chr3R	5456958	5456971
chr3R	27436277	27436290
chr3R	19877287	19877300
chr3R	4806165	4806178
chr3R	26213488	26213501
chr3R	5505436	5505449
chr3R	3733422	3733435
chr3R	21487018	21487031
chr2R	9848155	9848168
chr2R	5328522	5328535
chr2R	8767096	8767109
chr2R	6763197	6763210
chr2R	11210004	11210017
chr2R	14294257	14294270
chr2R	9480914	9480927
chr2R	17056066	17056079
chr2R	14690350	14690363
chr2R	2873292	2873305
chr2R	6670494	6670507
chr2R	8839955	8839968
chr2R	17056186	17056199
chr2R	7924339	7924352
chr2R	3693841	3693854
chrX	9976592	9976605
chrX	19780949	19780962
chrX	3185141	3185154
chrX	3669987	3670000
chrX	11701223	11701236
chrX	17043039	17043052
chrX	5774121	5774134
chrX	8980714	8980727
chrX	11699497	11699510
chrX	13861874	13861887
chrX	6548237	6548250
chrX	19546132	19546145
