# Supplementary material for: Chromatin Landscape Dictates HSF Binding to Target DNA Elements
Source: PLoS Genet. 2010 Sep 9;6(9):e1001114. doi: 10.1371/journal.pgen.1001114 (PMC2936546; doi:10.1371/journal.pgen.1001114)
Supplement: Dataset S4 — 708 HSF-free motifs. (0.03 MB TXT) [file pgen.1001114.s028.txt]

chrN	start	stop	p-value	strand	center
chrU	1065306	1065319	7.04E-07	+	1065312
chrU	1249245	1249258	3.27E-06	+	1249251
chrU	1977604	1977617	3.60E-07	-	1977610
chrU	5768763	5768776	3.99E-08	+	5768769
chrU	5802230	5802243	3.60E-07	-	5802236
chr3L	59271	59284	1.10E-06	-	59277
chr3L	82712	82725	1.10E-06	+	82718
chr3L	155742	155755	2.34E-06	+	155748
chr3L	520397	520410	1.77E-07	-	520403
chr3L	817332	817345	2.34E-06	+	817338
chr3L	907197	907210	1.45E-06	+	907203
chr3L	911378	911391	4.58E-06	-	911384
chr3L	1070479	1070492	2.34E-06	-	1070485
chr3L	1141208	1141221	8.16E-07	+	1141214
chr3L	1306051	1306064	4.58E-06	-	1306057
chr3L	1354870	1354883	8.16E-07	-	1354876
chr3L	1412224	1412237	4.58E-06	+	1412230
chr3L	1641805	1641818	7.04E-07	+	1641811
chr3L	1826594	1826607	4.58E-06	+	1826600
chr3L	2025332	2025345	1.69E-06	-	2025338
chr3L	2292358	2292371	4.74E-07	+	2292364
chr3L	2412437	2412450	1.10E-06	+	2412443
chr3L	2719734	2719747	9.56E-08	-	2719740
chr3L	3081037	3081050	3.87E-06	-	3081043
chr3L	3099639	3099652	1.10E-06	-	3099645
chr3L	3271487	3271500	4.58E-06	-	3271493
chr3L	3315123	3315136	4.58E-06	-	3315129
chr3L	3506279	3506292	2.34E-06	+	3506285
chr3L	3830991	3831004	9.61E-07	+	3830997
chr3L	4118800	4118813	1.69E-06	+	4118806
chr3L	4120297	4120310	3.27E-06	-	4120303
chr3L	4121684	4121697	2.72E-06	+	4121690
chr3L	4134602	4134615	4.58E-06	+	4134608
chr3L	4264020	4264033	3.87E-06	-	4264026
chr3L	4282037	4282050	4.58E-06	-	4282043
chr3L	4478285	4478298	3.87E-06	+	4478291
chr3L	4632311	4632324	1.10E-06	+	4632317
chr3L	4642200	4642213	2.72E-06	-	4642206
chr3L	4646231	4646244	1.96E-06	+	4646237
chr3L	4697273	4697286	9.61E-07	-	4697279
chr3L	5123782	5123795	9.61E-07	-	5123788
chr3L	5136791	5136804	9.61E-07	-	5136797
chr3L	5249095	5249108	1.10E-06	+	5249101
chr3L	5380142	5380155	4.58E-06	+	5380148
chr3L	5424585	5424598	4.58E-06	+	5424591
chr3L	5624759	5624772	2.34E-06	-	5624765
chr3L	5744784	5744797	1.45E-06	+	5744790
chr3L	6018103	6018116	1.96E-06	-	6018109
chr3L	6050136	6050149	3.87E-06	-	6050142
chr3L	6244648	6244661	3.87E-06	+	6244654
chr3L	6615823	6615836	1.26E-06	+	6615829
chr3L	6659950	6659963	1.96E-06	-	6659956
chr3L	6690552	6690565	1.26E-06	-	6690558
chr3L	6907361	6907374	1.45E-06	-	6907367
chr3L	6928691	6928704	8.16E-07	+	6928697
chr3L	7299610	7299623	9.61E-07	+	7299616
chr3L	7377485	7377498	3.87E-06	+	7377491
chr3L	7730669	7730682	3.87E-06	+	7730675
chr3L	7738024	7738037	3.60E-07	-	7738030
chr3L	7878613	7878626	1.45E-06	+	7878619
chr3L	8062210	8062223	2.34E-06	+	8062216
chr3L	8740940	8740953	3.27E-06	-	8740946
chr3L	8830343	8830356	4.58E-06	+	8830349
chr3L	9055829	9055842	3.05E-07	+	9055835
chr3L	9424635	9424648	1.10E-06	-	9424641
chr3L	9704156	9704169	4.58E-06	-	9704162
chr3L	9766221	9766234	2.72E-06	+	9766227
chr3L	9832809	9832822	4.58E-06	-	9832815
chr3L	9933528	9933541	3.87E-06	+	9933534
chr3L	10145543	10145556	1.69E-06	+	10145549
chr3L	10414151	10414164	4.58E-06	+	10414157
chr3L	10605674	10605687	2.34E-06	-	10605680
chr3L	10673581	10673594	3.87E-06	+	10673587
chr3L	10721340	10721353	4.74E-07	-	10721346
chr3L	11039043	11039056	4.74E-07	-	11039049
chr3L	11064568	11064581	1.10E-06	-	11064574
chr3L	11125742	11125755	1.26E-06	-	11125748
chr3L	11355308	11355321	4.58E-06	+	11355314
chr3L	11661154	11661167	2.72E-06	+	11661160
chr3L	11796278	11796291	2.72E-06	+	11796284
chr3L	11852961	11852974	3.87E-06	+	11852967
chr3L	12111339	12111352	4.58E-06	-	12111345
chr3L	12242915	12242928	3.87E-06	-	12242921
chr3L	12308171	12308184	2.72E-06	-	12308177
chr3L	12503607	12503620	2.72E-06	-	12503613
chr3L	12619690	12619703	1.96E-06	+	12619696
chr3L	12674313	12674326	1.10E-06	+	12674319
chr3L	13371316	13371329	2.72E-06	-	13371322
chr3L	13472607	13472620	3.27E-06	+	13472613
chr3L	13556567	13556580	2.34E-06	-	13556573
chr3L	13589334	13589347	3.05E-07	-	13589340
chr3L	13701452	13701465	2.72E-06	-	13701458
chr3L	13828903	13828916	1.10E-06	+	13828909
chr3L	13830548	13830561	4.58E-06	-	13830554
chr3L	13831131	13831144	1.26E-06	-	13831137
chr3L	13981275	13981288	3.87E-06	+	13981281
chr3L	14147366	14147379	2.72E-06	+	14147372
chr3L	14325339	14325352	2.31E-07	+	14325345
chr3L	14677630	14677643	8.16E-07	-	14677636
chr3L	14688489	14688502	1.96E-06	-	14688495
chr3L	14726043	14726056	2.34E-06	+	14726049
chr3L	14783033	14783046	3.27E-06	-	14783039
chr3L	15005726	15005739	1.96E-06	+	15005732
chr3L	15499988	15500001	3.87E-06	-	15499994
chr3L	15512259	15512272	4.58E-06	+	15512265
chr3L	15680034	15680047	4.58E-06	+	15680040
chr3L	16255053	16255066	2.34E-06	+	16255059
chr3L	16996241	16996254	1.96E-06	+	16996247
chr3L	17055120	17055133	4.58E-06	+	17055126
chr3L	17561041	17561054	1.26E-06	-	17561047
chr3L	17606309	17606322	2.34E-06	-	17606315
chr3L	17694986	17694999	3.05E-07	-	17694992
chr3L	17739353	17739366	9.61E-07	-	17739359
chr3L	17907009	17907022	2.34E-06	+	17907015
chr3L	17957094	17957107	4.74E-07	-	17957100
chr3L	17979861	17979874	3.87E-06	+	17979867
chr3L	17982272	17982285	1.18E-07	-	17982278
chr3L	17997568	17997581	2.31E-07	+	17997574
chr3L	18001406	18001419	1.96E-06	+	18001412
chr3L	18069916	18069929	2.34E-06	-	18069922
chr3L	18142796	18142809	2.31E-07	+	18142802
chr3L	18312060	18312073	2.34E-06	+	18312066
chr3L	18665401	18665414	7.04E-07	+	18665407
chr3L	18755926	18755939	3.27E-06	-	18755932
chr3L	18836668	18836681	4.58E-06	+	18836674
chr3L	19030608	19030621	2.31E-07	-	19030614
chr3L	19274654	19274667	8.16E-07	-	19274660
chr3L	19531705	19531718	2.34E-06	+	19531711
chr3L	19868643	19868656	3.27E-06	-	19868649
chr3L	19904331	19904344	3.87E-06	+	19904337
chr3L	20364584	20364597	3.60E-07	+	20364590
chr3L	20409074	20409087	1.96E-06	+	20409080
chr3L	20761371	20761384	2.72E-06	-	20761377
chr3L	21082327	21082340	3.05E-07	+	21082333
chr3L	21121542	21121555	4.58E-06	-	21121548
chr3L	21550547	21550560	1.26E-06	+	21550553
chr3L	21559760	21559773	7.04E-07	+	21559766
chr3L	21701866	21701879	3.87E-06	-	21701872
chr3L	21996343	21996356	1.69E-06	+	21996349
chr3L	22018580	22018593	4.58E-06	+	22018586
chr3L	22048799	22048812	1.69E-06	+	22048805
chr3L	22136168	22136181	1.26E-06	+	22136174
chr3L	22175303	22175316	2.72E-06	+	22175309
chr3L	22180248	22180261	3.05E-07	+	22180254
chr3L	22221212	22221225	4.58E-06	-	22221218
chr3L	22392340	22392353	2.34E-06	+	22392346
chr3L	22576505	22576518	1.10E-06	+	22576511
chr3L	22661688	22661701	4.58E-06	+	22661694
chr3L	22715899	22715912	3.27E-06	-	22715905
chr3L	22750238	22750251	2.72E-06	+	22750244
chr3L	22878597	22878610	2.72E-06	-	22878603
chr3L	22957565	22957578	3.27E-06	+	22957571
chr3L	23479709	23479722	3.27E-06	-	23479715
chr3L	23583104	23583117	1.45E-06	-	23583110
chr3L	23887106	23887119	8.16E-07	+	23887112
chr3L	24053553	24053566	1.18E-07	+	24053559
chr3L	24179310	24179323	9.61E-07	+	24179316
chr3L	24203892	24203905	9.61E-07	-	24203898
chr3L	24233702	24233715	3.27E-06	-	24233708
chr2L	486185	486198	1.69E-06	+	486191
chr2L	619596	619609	2.34E-06	+	619602
chr2L	838302	838315	3.27E-06	+	838308
chr2L	874911	874924	1.45E-06	-	874917
chr2L	924645	924658	4.58E-06	+	924651
chr2L	1043736	1043749	2.72E-06	-	1043742
chr2L	1083480	1083493	9.61E-07	+	1083486
chr2L	1271046	1271059	2.72E-06	-	1271052
chr2L	1366502	1366515	1.77E-07	-	1366508
chr2L	1398755	1398768	4.58E-06	-	1398761
chr2L	1784377	1784390	8.16E-07	+	1784383
chr2L	1984628	1984641	2.34E-06	-	1984634
chr2L	2287410	2287423	2.34E-06	+	2287416
chr2L	3135034	3135047	3.87E-06	+	3135040
chr2L	3139394	3139407	3.87E-06	+	3139400
chr2L	3355816	3355829	1.96E-06	-	3355822
chr2L	3541041	3541054	5.60E-07	+	3541047
chr2L	3577906	3577919	4.58E-06	-	3577912
chr2L	3835804	3835817	3.60E-07	-	3835810
chr2L	4089184	4089197	4.58E-06	+	4089190
chr2L	4194983	4194996	3.87E-06	+	4194989
chr2L	4344347	4344360	8.16E-07	+	4344353
chr2L	4360353	4360366	2.72E-06	+	4360359
chr2L	4944009	4944022	4.58E-06	-	4944015
chr2L	5285628	5285641	3.27E-06	-	5285634
chr2L	5285778	5285791	9.61E-07	+	5285784
chr2L	5460564	5460577	3.27E-06	+	5460570
chr2L	5578235	5578248	1.96E-06	+	5578241
chr2L	5661816	5661829	4.58E-06	+	5661822
chr2L	5737458	5737471	1.10E-06	+	5737464
chr2L	5876244	5876257	4.58E-06	+	5876250
chr2L	5939858	5939871	4.58E-06	+	5939864
chr2L	5952667	5952680	4.58E-06	-	5952673
chr2L	5963903	5963916	1.96E-06	-	5963909
chr2L	6300920	6300933	1.96E-06	-	6300926
chr2L	6355871	6355884	1.77E-07	-	6355877
chr2L	6486416	6486429	1.96E-06	+	6486422
chr2L	6512399	6512412	3.87E-06	+	6512405
chr2L	6897747	6897760	1.69E-06	-	6897753
chr2L	6980185	6980198	5.60E-07	-	6980191
chr2L	7204569	7204582	3.27E-06	+	7204575
chr2L	7415021	7415034	4.74E-07	+	7415027
chr2L	7442354	7442367	3.05E-07	+	7442360
chr2L	7460139	7460152	1.26E-06	+	7460145
chr2L	7662764	7662777	9.61E-07	+	7662770
chr2L	8313248	8313261	4.58E-06	-	8313254
chr2L	8338338	8338351	8.16E-07	+	8338344
chr2L	8536816	8536829	7.04E-07	+	8536822
chr2L	8907146	8907159	2.72E-06	-	8907152
chr2L	9055814	9055827	8.16E-07	+	9055820
chr2L	9853648	9853661	4.58E-06	+	9853654
chr2L	9888359	9888372	4.58E-06	-	9888365
chr2L	9909811	9909824	3.60E-07	+	9909817
chr2L	9981905	9981918	2.72E-06	-	9981911
chr2L	10027339	10027352	2.34E-06	-	10027345
chr2L	10078755	10078768	2.72E-06	-	10078761
chr2L	10425973	10425986	1.69E-06	+	10425979
chr2L	10609518	10609531	9.56E-08	-	10609524
chr2L	10742873	10742886	4.58E-06	-	10742879
chr2L	10893036	10893049	3.87E-06	-	10893042
chr2L	11280177	11280190	4.58E-06	-	11280183
chr2L	11332775	11332788	3.87E-06	+	11332781
chr2L	11504748	11504761	1.69E-06	+	11504754
chr2L	12120105	12120118	4.58E-06	+	12120111
chr2L	12331794	12331807	4.74E-07	+	12331800
chr2L	12456609	12456622	4.58E-06	+	12456615
chr2L	12475092	12475105	2.72E-06	+	12475098
chr2L	12713808	12713821	1.45E-06	-	12713814
chr2L	12721966	12721979	7.04E-07	+	12721972
chr2L	12989168	12989181	3.87E-06	-	12989174
chr2L	13234279	13234292	2.72E-06	-	13234285
chr2L	13505829	13505842	1.96E-06	-	13505835
chr2L	13593673	13593686	2.34E-06	-	13593679
chr2L	13622684	13622697	2.72E-06	-	13622690
chr2L	13935264	13935277	3.05E-07	-	13935270
chr2L	14109172	14109185	3.27E-06	-	14109178
chr2L	14260640	14260653	3.87E-06	+	14260646
chr2L	14346924	14346937	7.04E-07	-	14346930
chr2L	14448621	14448634	3.05E-07	-	14448627
chr2L	14486917	14486930	3.87E-06	-	14486923
chr2L	14556295	14556308	4.74E-07	-	14556301
chr2L	14590353	14590366	4.58E-06	+	14590359
chr2L	14620677	14620690	3.87E-06	-	14620683
chr2L	14773640	14773653	1.26E-06	-	14773646
chr2L	14787366	14787379	3.87E-06	-	14787372
chr2L	14909444	14909457	1.69E-06	-	14909450
chr2L	15431074	15431087	4.58E-06	-	15431080
chr2L	15752982	15752995	4.58E-06	+	15752988
chr2L	15970485	15970498	3.87E-06	+	15970491
chr2L	16169381	16169394	1.69E-06	+	16169387
chr2L	16292340	16292353	2.72E-06	-	16292346
chr2L	16685339	16685352	3.87E-06	-	16685345
chr2L	16759428	16759441	2.34E-06	+	16759434
chr2L	16821444	16821457	3.87E-06	+	16821450
chr2L	16894172	16894185	2.34E-06	-	16894178
chr2L	17010437	17010450	4.74E-07	+	17010443
chr2L	17221797	17221810	1.10E-06	+	17221803
chr2L	17568999	17569012	4.58E-06	+	17569005
chr2L	17770784	17770797	3.87E-06	-	17770790
chr2L	19035483	19035496	1.45E-06	+	19035489
chr2L	19342123	19342136	4.58E-06	-	19342129
chr2L	19878031	19878044	1.96E-06	+	19878037
chr2L	19890407	19890420	3.05E-07	+	19890413
chr2L	19924591	19924604	1.69E-06	-	19924597
chr2L	20057157	20057170	4.58E-06	-	20057163
chr2L	20527905	20527918	2.34E-06	-	20527911
chr2L	20593479	20593492	2.72E-06	+	20593485
chr2L	20608577	20608590	1.69E-06	+	20608583
chr2L	20816003	20816016	3.87E-06	-	20816009
chr2L	20860941	20860954	2.72E-06	-	20860947
chr2L	20864925	20864938	3.27E-06	-	20864931
chr2L	20898066	20898079	7.04E-07	-	20898072
chr2L	21959181	21959194	1.96E-06	+	21959187
chr2L	22007186	22007199	2.72E-06	-	22007192
chr2L	22064207	22064220	9.61E-07	-	22064213
chr2L	22136942	22136955	3.87E-06	+	22136948
chr2L	22314120	22314133	1.96E-06	+	22314126
chr2L	22712508	22712521	4.58E-06	+	22712514
chr2L	22862816	22862829	1.96E-06	+	22862822
chr3R	299368	299381	3.27E-06	+	299374
chr3R	1153643	1153656	3.87E-06	+	1153649
chr3R	1245219	1245232	1.96E-06	-	1245225
chr3R	1330711	1330724	1.45E-06	+	1330717
chr3R	1485553	1485566	2.34E-06	+	1485559
chr3R	1498176	1498189	1.10E-06	+	1498182
chr3R	1743924	1743937	1.10E-06	-	1743930
chr3R	1801160	1801173	4.58E-06	+	1801166
chr3R	1933876	1933889	2.72E-06	+	1933882
chr3R	2170660	2170673	4.58E-06	-	2170666
chr3R	2190804	2190817	4.58E-06	-	2190810
chr3R	2269030	2269043	1.69E-06	+	2269036
chr3R	2275241	2275254	2.34E-06	-	2275247
chr3R	2649420	2649433	3.27E-06	+	2649426
chr3R	2765487	2765500	9.61E-07	-	2765493
chr3R	2781649	2781662	1.69E-06	-	2781655
chr3R	2870096	2870109	1.26E-06	-	2870102
chr3R	2902843	2902856	3.87E-06	+	2902849
chr3R	3054848	3054861	3.87E-06	+	3054854
chr3R	3241107	3241120	4.58E-06	-	3241113
chr3R	3345428	3345441	3.27E-06	-	3345434
chr3R	3499234	3499247	3.27E-06	-	3499240
chr3R	3836524	3836537	1.45E-06	-	3836530
chr3R	4180864	4180877	3.05E-07	-	4180870
chr3R	4245477	4245490	2.72E-06	-	4245483
chr3R	4292065	4292078	4.58E-06	-	4292071
chr3R	4357052	4357065	4.58E-06	+	4357058
chr3R	4584772	4584785	8.16E-07	+	4584778
chr3R	4761435	4761448	4.74E-07	-	4761441
chr3R	4787750	4787763	3.87E-06	-	4787756
chr3R	5082871	5082884	2.72E-06	-	5082877
chr3R	5428092	5428105	3.87E-06	-	5428098
chr3R	5643049	5643062	2.72E-06	+	5643055
chr3R	5649041	5649054	7.04E-07	+	5649047
chr3R	5906425	5906438	4.58E-06	+	5906431
chr3R	5909074	5909087	4.58E-06	-	5909080
chr3R	5940332	5940345	9.61E-07	+	5940338
chr3R	5964101	5964114	4.58E-06	+	5964107
chr3R	6077553	6077566	4.58E-06	+	6077559
chr3R	6506185	6506198	4.58E-06	+	6506191
chr3R	6930476	6930489	1.69E-06	-	6930482
chr3R	7033833	7033846	3.27E-06	+	7033839
chr3R	7103596	7103609	3.27E-06	+	7103602
chr3R	7717811	7717824	9.61E-07	-	7717817
chr3R	7836868	7836881	5.60E-07	+	7836874
chr3R	7883723	7883736	1.10E-06	+	7883729
chr3R	7950087	7950100	3.27E-06	+	7950093
chr3R	8004666	8004679	3.87E-06	-	8004672
chr3R	8191615	8191628	4.74E-07	+	8191621
chr3R	8485630	8485643	2.34E-06	-	8485636
chr3R	8504668	8504681	3.87E-06	+	8504674
chr3R	8597097	8597110	1.69E-06	-	8597103
chr3R	8703236	8703249	1.69E-06	-	8703242
chr3R	8713607	8713620	4.58E-06	+	8713613
chr3R	9196340	9196353	4.58E-06	+	9196346
chr3R	9400157	9400170	7.04E-07	+	9400163
chr3R	9540309	9540322	3.87E-06	-	9540315
chr3R	10102603	10102616	2.72E-06	+	10102609
chr3R	10220027	10220040	1.10E-06	-	10220033
chr3R	10492714	10492727	2.72E-06	+	10492720
chr3R	10811440	10811453	2.34E-06	-	10811446
chr3R	10906540	10906553	4.58E-06	-	10906546
chr3R	11259983	11259996	1.26E-06	-	11259989
chr3R	11264268	11264281	2.34E-06	+	11264274
chr3R	11542714	11542727	1.69E-06	+	11542720
chr3R	11544810	11544823	3.27E-06	+	11544816
chr3R	11551960	11551973	7.04E-07	+	11551966
chr3R	11614638	11614651	1.26E-06	-	11614644
chr3R	11700219	11700232	1.26E-06	-	11700225
chr3R	11883268	11883281	1.69E-06	-	11883274
chr3R	12049736	12049749	3.87E-06	+	12049742
chr3R	12477163	12477176	3.27E-06	-	12477169
chr3R	12829731	12829744	8.16E-07	+	12829737
chr3R	13071761	13071774	2.72E-06	+	13071767
chr3R	13123000	13123013	3.87E-06	+	13123006
chr3R	13148262	13148275	3.05E-07	-	13148268
chr3R	13167455	13167468	3.27E-06	+	13167461
chr3R	13357445	13357458	2.34E-06	-	13357451
chr3R	13439037	13439050	4.58E-06	-	13439043
chr3R	13534647	13534660	3.87E-06	+	13534653
chr3R	13757331	13757344	1.96E-06	-	13757337
chr3R	13917845	13917858	7.04E-07	+	13917851
chr3R	14111482	14111495	1.10E-06	-	14111488
chr3R	14280089	14280102	2.34E-06	-	14280095
chr3R	14306974	14306987	4.58E-06	+	14306980
chr3R	14399806	14399819	3.05E-07	+	14399812
chr3R	14695324	14695337	3.27E-06	-	14695330
chr3R	14749477	14749490	2.34E-06	-	14749483
chr3R	14814412	14814425	2.31E-07	+	14814418
chr3R	15839514	15839527	1.26E-06	+	15839520
chr3R	16184884	16184897	2.72E-06	-	16184890
chr3R	16215153	16215166	4.74E-07	-	16215159
chr3R	16557145	16557158	3.87E-06	+	16557151
chr3R	16894782	16894795	4.58E-06	-	16894788
chr3R	16911094	16911107	1.45E-06	-	16911100
chr3R	17018166	17018179	7.04E-07	-	17018172
chr3R	17098144	17098157	1.96E-06	+	17098150
chr3R	17400251	17400264	8.16E-07	+	17400257
chr3R	17410106	17410119	3.05E-07	-	17410112
chr3R	17425782	17425795	7.04E-07	+	17425788
chr3R	17503140	17503153	1.10E-06	+	17503146
chr3R	17545569	17545582	3.87E-06	-	17545575
chr3R	17953780	17953793	3.87E-06	-	17953786
chr3R	18038215	18038228	1.45E-06	+	18038221
chr3R	18145832	18145845	4.58E-06	+	18145838
chr3R	18166740	18166753	4.58E-06	-	18166746
chr3R	18379574	18379587	2.34E-06	-	18379580
chr3R	18395220	18395233	2.31E-07	+	18395226
chr3R	18509657	18509670	1.45E-06	+	18509663
chr3R	18599989	18600002	3.27E-06	+	18599995
chr3R	18729748	18729761	2.34E-06	-	18729754
chr3R	19018142	19018155	1.69E-06	+	19018148
chr3R	19047023	19047036	1.26E-06	+	19047029
chr3R	19270680	19270693	3.87E-06	-	19270686
chr3R	19828801	19828814	1.10E-06	-	19828807
chr3R	19883201	19883214	3.60E-07	+	19883207
chr3R	19967968	19967981	3.87E-06	+	19967974
chr3R	20124800	20124813	2.34E-06	+	20124806
chr3R	20155996	20156009	7.04E-07	-	20156002
chr3R	20373270	20373283	3.60E-07	-	20373276
chr3R	20693531	20693544	3.87E-06	+	20693537
chr3R	20805355	20805368	1.45E-06	-	20805361
chr3R	20878019	20878032	3.87E-06	-	20878025
chr3R	21002420	21002433	8.16E-07	-	21002426
chr3R	21061668	21061681	1.45E-06	-	21061674
chr3R	21463018	21463031	3.87E-06	-	21463024
chr3R	21528518	21528531	3.27E-06	-	21528524
chr3R	22138108	22138121	3.87E-06	+	22138114
chr3R	22151525	22151538	4.58E-06	-	22151531
chr3R	22170089	22170102	4.58E-06	-	22170095
chr3R	22213784	22213797	4.58E-06	-	22213790
chr3R	22308395	22308408	1.45E-06	-	22308401
chr3R	22542109	22542122	4.58E-06	-	22542115
chr3R	22644769	22644782	2.72E-06	+	22644775
chr3R	22778629	22778642	2.72E-06	+	22778635
chr3R	22879599	22879612	1.69E-06	-	22879605
chr3R	22917855	22917868	2.34E-06	+	22917861
chr3R	23253398	23253411	1.69E-06	+	23253404
chr3R	23359432	23359445	9.61E-07	+	23359438
chr3R	23416975	23416988	3.87E-06	-	23416981
chr3R	23453350	23453363	3.87E-06	+	23453356
chr3R	23738510	23738523	4.58E-06	+	23738516
chr3R	23822535	23822548	3.87E-06	-	23822541
chr3R	23852974	23852987	3.05E-07	-	23852980
chr3R	23873832	23873845	4.58E-06	+	23873838
chr3R	24126864	24126877	4.58E-06	+	24126870
chr3R	24211394	24211407	3.87E-06	+	24211400
chr3R	24305196	24305209	1.69E-06	-	24305202
chr3R	24426311	24426324	1.96E-06	-	24426317
chr3R	25017471	25017484	2.34E-06	+	25017477
chr3R	25023850	25023863	2.34E-06	+	25023856
chr3R	25110257	25110270	1.24E-08	-	25110263
chr3R	25113692	25113705	1.10E-06	-	25113698
chr3R	25164339	25164352	8.16E-07	+	25164345
chr3R	25490705	25490718	3.87E-06	+	25490711
chr3R	25537690	25537703	3.27E-06	-	25537696
chr3R	25831553	25831566	8.16E-07	+	25831559
chr3R	25866819	25866832	3.87E-06	-	25866825
chr3R	25882673	25882686	1.96E-06	-	25882679
chr3R	26252924	26252937	3.27E-06	-	26252930
chr3R	26407995	26408008	3.05E-07	-	26408001
chr3R	26574818	26574831	4.58E-06	+	26574824
chr3R	26668160	26668173	9.61E-07	-	26668166
chr3R	26808758	26808771	1.10E-06	+	26808764
chr3R	26828377	26828390	4.58E-06	+	26828383
chr3R	27006778	27006791	2.72E-06	-	27006784
chr3R	27015546	27015559	3.87E-06	+	27015552
chr3R	27129509	27129522	3.60E-07	+	27129515
chr3R	27536787	27536800	2.34E-06	-	27536793
chr3R	27542479	27542492	1.96E-06	-	27542485
chr3R	27654758	27654771	8.16E-07	-	27654764
chr3R	27833209	27833222	2.72E-06	-	27833215
chrX	151793	151806	4.58E-06	+	151799
chrX	233323	233336	2.34E-06	+	233329
chrX	276959	276972	4.58E-06	-	276965
chrX	655404	655417	5.60E-07	-	655410
chrX	773113	773126	9.61E-07	+	773119
chrX	833910	833923	2.34E-06	-	833916
chrX	1042690	1042703	1.18E-07	+	1042696
chrX	1165708	1165721	4.58E-06	-	1165714
chrX	1473725	1473738	3.05E-07	+	1473731
chrX	1706830	1706843	2.31E-07	+	1706836
chrX	2282934	2282947	2.72E-06	-	2282940
chrX	2323802	2323815	3.27E-06	+	2323808
chrX	2805569	2805582	1.69E-06	+	2805575
chrX	2916838	2916851	3.27E-06	+	2916844
chrX	3442655	3442668	1.26E-06	+	3442661
chrX	3475903	3475916	3.87E-06	-	3475909
chrX	3570231	3570244	2.34E-06	+	3570237
chrX	3723577	3723590	2.34E-06	-	3723583
chrX	4014387	4014400	8.16E-07	+	4014393
chrX	4100784	4100797	3.27E-06	+	4100790
chrX	4266461	4266474	2.34E-06	-	4266467
chrX	4396435	4396448	3.87E-06	-	4396441
chrX	4516469	4516482	2.72E-06	-	4516475
chrX	4531848	4531861	4.58E-06	+	4531854
chrX	4551598	4551611	3.27E-06	-	4551604
chrX	4923902	4923915	1.26E-06	-	4923908
chrX	5166436	5166449	3.99E-08	+	5166442
chrX	5197558	5197571	9.61E-07	-	5197564
chrX	5939781	5939794	2.34E-06	-	5939787
chrX	6016369	6016382	7.04E-07	+	6016375
chrX	6444780	6444793	1.96E-06	-	6444786
chrX	6545554	6545567	3.87E-06	-	6545560
chrX	6811166	6811179	3.27E-06	+	6811172
chrX	6858134	6858147	4.74E-07	-	6858140
chrX	6879218	6879231	2.34E-06	-	6879224
chrX	6929515	6929528	2.34E-06	+	6929521
chrX	6990778	6990791	7.04E-07	-	6990784
chrX	7170158	7170171	2.34E-06	-	7170164
chrX	7229693	7229706	3.27E-06	+	7229699
chrX	7299949	7299962	2.34E-06	-	7299955
chrX	8010538	8010551	2.34E-06	-	8010544
chrX	8023587	8023600	9.61E-07	-	8023593
chrX	8098649	8098662	1.45E-06	-	8098655
chrX	8191317	8191330	1.96E-06	+	8191323
chrX	8470598	8470611	4.58E-06	-	8470604
chrX	8932068	8932081	8.16E-07	-	8932074
chrX	9319814	9319827	9.61E-07	+	9319820
chrX	9539163	9539176	2.34E-06	-	9539169
chrX	9692126	9692139	4.58E-06	-	9692132
chrX	9773451	9773464	1.96E-06	-	9773457
chrX	9786216	9786229	2.34E-06	+	9786222
chrX	9792314	9792327	1.26E-06	-	9792320
chrX	9824555	9824568	2.34E-06	+	9824561
chrX	10405307	10405320	1.45E-06	-	10405313
chrX	11042208	11042221	3.87E-06	+	11042214
chrX	11288749	11288762	2.34E-06	-	11288755
chrX	11424957	11424970	3.27E-06	-	11424963
chrX	11624425	11624438	1.69E-06	-	11624431
chrX	11700188	11700201	4.58E-06	+	11700194
chrX	11734451	11734464	4.58E-06	-	11734457
chrX	11878207	11878220	9.61E-07	+	11878213
chrX	11924329	11924342	1.45E-06	-	11924335
chrX	12164099	12164112	3.87E-06	+	12164105
chrX	12775606	12775619	4.58E-06	+	12775612
chrX	12793675	12793688	4.58E-06	-	12793681
chrX	12809497	12809510	4.58E-06	+	12809503
chrX	12815527	12815540	3.27E-06	-	12815533
chrX	12861710	12861723	9.61E-07	+	12861716
chrX	12949987	12950000	4.74E-07	+	12949993
chrX	12955177	12955190	3.27E-06	-	12955183
chrX	13003418	13003431	3.87E-06	+	13003424
chrX	13011545	13011558	3.87E-06	+	13011551
chrX	13477462	13477475	1.69E-06	+	13477468
chrX	13553286	13553299	4.58E-06	-	13553292
chrX	13648570	13648583	9.61E-07	-	13648576
chrX	13670518	13670531	1.69E-06	-	13670524
chrX	13878289	13878302	1.10E-06	-	13878295
chrX	14111084	14111097	1.45E-06	-	14111090
chrX	14277307	14277320	2.31E-07	+	14277313
chrX	14378904	14378917	2.72E-06	+	14378910
chrX	14398717	14398730	3.87E-06	-	14398723
chrX	14441324	14441337	3.87E-06	+	14441330
chrX	14586875	14586888	3.87E-06	-	14586881
chrX	14650682	14650695	3.27E-06	+	14650688
chrX	14709299	14709312	2.72E-06	-	14709305
chrX	15008921	15008934	3.87E-06	-	15008927
chrX	15104080	15104093	2.31E-07	+	15104086
chrX	15118195	15118208	1.96E-06	+	15118201
chrX	15132073	15132086	3.87E-06	+	15132079
chrX	15175560	15175573	1.69E-06	-	15175566
chrX	15371169	15371182	1.45E-06	+	15371175
chrX	15511835	15511848	3.27E-06	+	15511841
chrX	15813486	15813499	1.45E-06	-	15813492
chrX	15996534	15996547	3.87E-06	-	15996540
chrX	16189580	16189593	1.69E-06	+	16189586
chrX	16262007	16262020	1.45E-06	+	16262013
chrX	16468711	16468724	4.74E-07	-	16468717
chrX	16557827	16557840	4.58E-06	+	16557833
chrX	16568536	16568549	1.45E-06	-	16568542
chrX	16602970	16602983	3.87E-06	-	16602976
chrX	16640406	16640419	3.60E-07	+	16640412
chrX	16849622	16849635	2.34E-06	-	16849628
chrX	17082424	17082437	3.27E-06	-	17082430
chrX	17152569	17152582	4.58E-06	+	17152575
chrX	17299724	17299737	3.27E-06	-	17299730
chrX	17454003	17454016	1.96E-06	+	17454009
chrX	17462583	17462596	1.10E-06	+	17462589
chrX	17594403	17594416	2.72E-06	-	17594409
chrX	17625732	17625745	1.96E-06	+	17625738
chrX	17777648	17777661	2.34E-06	+	17777654
chrX	18042571	18042584	2.72E-06	+	18042577
chrX	18171513	18171526	1.10E-06	-	18171519
chrX	18410394	18410407	3.27E-06	+	18410400
chrX	18559495	18559508	3.27E-06	+	18559501
chrX	18591956	18591969	2.34E-06	-	18591962
chrX	18697896	18697909	2.72E-06	-	18697902
chrX	18731823	18731836	1.96E-06	-	18731829
chrX	18765777	18765790	3.27E-06	-	18765783
chrX	19192306	19192319	3.87E-06	-	19192312
chrX	19369915	19369928	5.60E-07	-	19369921
chrX	19403800	19403813	3.27E-06	+	19403806
chrX	19497183	19497196	3.87E-06	-	19497189
chrX	19767360	19767373	1.10E-06	+	19767366
chrX	19769303	19769316	2.34E-06	+	19769309
chrX	19896286	19896299	1.69E-06	+	19896292
chrX	19940762	19940775	1.10E-06	+	19940768
chrX	19977304	19977317	3.60E-07	-	19977310
chrX	21378992	21379005	3.87E-06	-	21378998
chrX	21434687	21434700	1.10E-06	+	21434693
chrX	22072502	22072515	1.45E-06	-	22072508
chrX	22252869	22252882	1.10E-06	-	22252875
chrX	22270829	22270842	4.74E-07	+	22270835
chr2R	562400	562413	3.27E-06	-	562406
chr2R	1004636	1004649	7.04E-07	-	1004642
chr2R	1036201	1036214	1.69E-06	-	1036207
chr2R	1073689	1073702	7.04E-07	+	1073695
chr2R	1765918	1765931	3.05E-07	-	1765924
chr2R	1810743	1810756	3.87E-06	-	1810749
chr2R	1824913	1824926	7.04E-07	+	1824919
chr2R	2410644	2410657	3.27E-06	+	2410650
chr2R	2601603	2601616	3.27E-06	-	2601609
chr2R	2928077	2928090	3.27E-06	-	2928083
chr2R	2941840	2941853	3.27E-06	-	2941846
chr2R	2986125	2986138	2.34E-06	-	2986131
chr2R	3642790	3642803	1.96E-06	-	3642796
chr2R	3670515	3670528	1.96E-06	+	3670521
chr2R	3701461	3701474	2.72E-06	+	3701467
chr2R	4066580	4066593	3.87E-06	+	4066586
chr2R	4085618	4085631	3.27E-06	-	4085624
chr2R	4139811	4139824	4.58E-06	+	4139817
chr2R	4145834	4145847	3.87E-06	-	4145840
chr2R	4156576	4156589	3.87E-06	-	4156582
chr2R	4546468	4546481	1.10E-06	-	4546474
chr2R	4607730	4607743	3.27E-06	-	4607736
chr2R	4617247	4617260	1.69E-06	-	4617253
chr2R	4757232	4757245	1.45E-06	-	4757238
chr2R	4828930	4828943	4.58E-06	-	4828936
chr2R	5094989	5095002	3.87E-06	-	5094995
chr2R	5126173	5126186	3.87E-06	+	5126179
chr2R	5164627	5164640	2.72E-06	-	5164633
chr2R	5312476	5312489	3.27E-06	+	5312482
chr2R	5414195	5414208	1.45E-06	+	5414201
chr2R	5448017	5448030	3.60E-07	+	5448023
chr2R	5483744	5483757	1.96E-06	+	5483750
chr2R	5771710	5771723	2.34E-06	-	5771716
chr2R	5785930	5785943	4.58E-06	-	5785936
chr2R	6009042	6009055	9.56E-08	+	6009048
chr2R	6120486	6120499	7.04E-07	-	6120492
chr2R	6455082	6455095	3.87E-06	+	6455088
chr2R	6539344	6539357	2.34E-06	+	6539350
chr2R	6783260	6783273	2.72E-06	-	6783266
chr2R	6834682	6834695	1.96E-06	+	6834688
chr2R	7069053	7069066	1.96E-06	+	7069059
chr2R	7086880	7086893	1.96E-06	+	7086886
chr2R	7149843	7149856	4.58E-06	-	7149849
chr2R	7611588	7611601	1.96E-06	-	7611594
chr2R	7883591	7883604	4.74E-07	+	7883597
chr2R	7966187	7966200	3.87E-06	+	7966193
chr2R	8123287	8123300	1.45E-06	-	8123293
chr2R	8195016	8195029	4.58E-06	-	8195022
chr2R	8225897	8225910	2.72E-06	+	8225903
chr2R	8433687	8433700	2.34E-06	-	8433693
chr2R	8536249	8536262	1.69E-06	-	8536255
chr2R	8782587	8782600	1.96E-06	-	8782593
chr2R	8927573	8927586	2.72E-06	-	8927579
chr2R	9168741	9168754	4.58E-06	-	9168747
chr2R	9192989	9193002	1.10E-06	+	9192995
chr2R	9405973	9405986	4.58E-06	-	9405979
chr2R	9480977	9480990	3.27E-06	+	9480983
chr2R	9514243	9514256	4.58E-06	-	9514249
chr2R	9575192	9575205	1.45E-06	-	9575198
chr2R	10262783	10262796	1.26E-06	+	10262789
chr2R	10310632	10310645	1.45E-06	+	10310638
chr2R	10462485	10462498	2.72E-06	-	10462491
chr2R	10479459	10479472	4.58E-06	+	10479465
chr2R	10688029	10688042	1.96E-06	-	10688035
chr2R	11183001	11183014	4.58E-06	-	11183007
chr2R	11339169	11339182	4.58E-06	-	11339175
chr2R	11422266	11422279	1.69E-06	+	11422272
chr2R	11617291	11617304	2.72E-06	+	11617297
chr2R	12011277	12011290	2.34E-06	+	12011283
chr2R	12018682	12018695	1.69E-06	-	12018688
chr2R	12455341	12455354	2.72E-06	-	12455347
chr2R	12690642	12690655	3.05E-07	-	12690648
chr2R	12844942	12844955	3.87E-06	-	12844948
chr2R	12907626	12907639	2.34E-06	+	12907632
chr2R	12982780	12982793	3.05E-07	-	12982786
chr2R	13029440	13029453	3.87E-06	-	13029446
chr2R	13115048	13115061	2.72E-06	+	13115054
chr2R	13129513	13129526	2.34E-06	-	13129519
chr2R	13135276	13135289	4.58E-06	+	13135282
chr2R	13186728	13186741	1.69E-06	-	13186734
chr2R	13365948	13365961	1.45E-06	+	13365954
chr2R	13638887	13638900	1.69E-06	-	13638893
chr2R	13655091	13655104	3.27E-06	+	13655097
chr2R	13768944	13768957	3.05E-07	-	13768950
chr2R	13939120	13939133	3.87E-06	-	13939126
chr2R	14022686	14022699	3.87E-06	-	14022692
chr2R	14030501	14030514	3.87E-06	-	14030507
chr2R	14333146	14333159	4.58E-06	+	14333152
chr2R	14505522	14505535	3.87E-06	-	14505528
chr2R	14659642	14659655	4.58E-06	+	14659648
chr2R	15546106	15546119	4.58E-06	-	15546112
chr2R	15928578	15928591	1.69E-06	+	15928584
chr2R	15931721	15931734	3.27E-06	-	15931727
chr2R	16038388	16038401	9.61E-07	+	16038394
chr2R	16134020	16134033	4.58E-06	+	16134026
chr2R	16203287	16203300	7.04E-07	-	16203293
chr2R	16254190	16254203	1.69E-06	+	16254196
chr2R	16471459	16471472	1.69E-06	-	16471465
chr2R	16474030	16474043	1.26E-06	-	16474036
chr2R	16557881	16557894	2.34E-06	-	16557887
chr2R	17137721	17137734	1.69E-06	-	17137727
chr2R	17171749	17171762	7.04E-07	+	17171755
chr2R	17431633	17431646	3.27E-06	-	17431639
chr2R	17694551	17694564	1.45E-06	+	17694557
chr2R	17823208	17823221	2.34E-06	-	17823214
chr2R	17840817	17840830	3.87E-06	+	17840823
chr2R	17857656	17857669	1.96E-06	-	17857662
chr2R	17898246	17898259	1.96E-06	+	17898252
chr2R	17951855	17951868	1.69E-06	-	17951861
chr2R	17953180	17953193	3.87E-06	-	17953186
chr2R	18183797	18183810	3.27E-06	+	18183803
chr2R	19622664	19622677	1.69E-06	+	19622670
chr2R	19641340	19641353	2.72E-06	-	19641346
chr2R	19837005	19837018	2.31E-07	-	19837011
chr2R	19941851	19941864	2.72E-06	+	19941857
chr2R	20197649	20197662	2.72E-06	+	20197655
chr2R	20361465	20361478	3.87E-06	-	20361471
chr2R	20397362	20397375	3.27E-06	-	20397368
chr2R	20869359	20869372	3.27E-06	-	20869365
chr2R	20874863	20874876	3.05E-07	+	20874869
chr2R	21139488	21139501	3.87E-06	+	21139494
chrUextra	246993	247006	1.10E-06	+	246999
chrUextra	5387115	5387128	3.87E-06	+	5387121
chr3LHet	13608	13621	5.73E-08	+	13614
chr3LHet	1045751	1045764	1.69E-06	+	1045757
chr3LHet	1591254	1591267	2.72E-06	+	1591260
