# Supplementary material for: Chromatin Landscape Dictates HSF Binding to Target DNA Elements
Source: PLoS Genet. 2010 Sep 9;6(9):e1001114. doi: 10.1371/journal.pgen.1001114 (PMC2936546; doi:10.1371/journal.pgen.1001114)
Supplement: Dataset S5 — 422 HSF-bound motifs whereby HSF is not detected under NHS conditions. (0.02 MB TXT) [file pgen.1001114.s029.txt]

chrN	start	stop	center	strand	p-value
chrU	1096766	1096779	1096773	+	7.67E-05
chr3L	11233664	11233677	11233670	-	1.57E-07
chr3L	8203584	8203597	8203591	+	2.86E-05
chr3L	1300210	1300223	1300216	-	1.09E-05
chr3L	1568230	1568243	1568236	-	7.17E-06
chr3L	17345625	17345638	17345631	-	3.14E-07
chr3L	17905653	17905666	17905659	-	3.78E-06
chr3L	20389035	20389048	20389041	-	4.43E-05
chr3L	3419830	3419843	3419836	-	9.49E-06
chr3L	8435406	8435419	8435413	+	6.02E-06
chr3L	3197224	3197237	3197230	-	4.43E-05
chr3L	22862723	22862736	22862730	+	3.14E-07
chr3L	8190910	8190923	8190916	-	5.52E-05
chr3L	17792909	17792922	17792916	+	1.21E-06
chr3L	337774	337787	337780	-	3.14E-07
chr3L	125222	125235	125229	+	2.03E-05
chr3L	8302379	8302392	8302385	-	9.49E-06
chr3L	11246112	11246125	11246119	+	3.14E-07
chr3L	6972817	6972830	6972823	-	0.000297
chr3L	9480484	9480497	9480491	+	7.67E-05
chr3L	11675109	11675122	11675115	-	2.54E-05
chr3L	639939	639952	639945	-	7.67E-05
chr3L	6957148	6957161	6957154	-	6.18E-05
chr3L	16225191	16225204	16225198	+	0.000129
chr3L	19901713	19901726	19901719	-	4.40E-06
chr3L	8511550	8511563	8511557	+	3.14E-07
chr3L	15516833	15516846	15516840	+	9.49E-06
chr3L	8697861	8697874	8697867	-	1.23E-05
chr3L	4225955	4225968	4225961	-	0.000106
chr3L	1601995	1602008	1602001	-	6.18E-05
chr3L	3806263	3806276	3806270	+	1.23E-05
chr3L	2591695	2591708	2591701	-	3.78E-06
chr3L	1795605	1795618	1795611	-	6.90E-05
chr3L	8681837	8681850	8681843	-	0.000229
chr3L	7968324	7968337	7968331	+	2.47E-06
chr3L	17794710	17794723	17794717	+	2.26E-05
chr3L	16798076	16798089	16798082	-	0.000208
chr3L	11525051	11525064	11525057	-	9.45E-08
chr3L	1652904	1652917	1652911	+	3.16E-05
chr3L	16567785	16567798	16567792	+	8.23E-06
chr3L	6948645	6948658	6948651	-	2.54E-05
chr3L	16801482	16801495	16801489	+	0.000229
chr3L	12843291	12843304	12843298	+	0.000382
chr3L	17003378	17003391	17003384	-	0.000857
chr3L	8673599	8673612	8673606	+	0.000678
chr3L	9685635	9685648	9685641	-	2.86E-05
chr3L	14779960	14779973	14779967	+	9.49E-06
chr3L	1618114	1618127	1618121	+	2.26E-05
chr3L	5348500	5348513	5348507	+	5.52E-05
chr3L	9374576	9374589	9374583	+	7.17E-06
chr3L	14544404	14544417	14544410	-	0.000208
chr3L	1496722	1496735	1496729	+	6.16E-07
chr3L	17906280	17906293	17906287	+	0.000323
chr3L	19072391	19072404	19072397	-	0.000129
chr3L	17550635	17550648	17550641	-	2.54E-05
chr3L	13009335	13009348	13009341	-	1.47E-06
chr3L	13997357	13997370	13997363	-	1.78E-05
chr3L	133797	133810	133803	-	2.86E-05
chr3L	3194098	3194111	3194104	-	7.17E-06
chr3L	3309482	3309495	3309489	+	1.78E-05
chr3L	21000831	21000844	21000837	-	2.54E-05
chr3L	632682	632695	632688	-	0.000272
chr3L	8542859	8542872	8542865	-	8.57E-05
chr3L	9415710	9415723	9415716	-	0.000157
chr3L	16773192	16773205	16773198	-	5.00E-07
chr3L	10846100	10846113	10846106	-	9.50E-05
chr3L	12747499	12747512	12747505	-	4.40E-06
chr3L	22938872	22938885	22938878	-	4.40E-06
chr3L	19649557	19649570	19649564	+	0.000996
chr3L	11106780	11106793	11106787	+	0.000129
chr3L	17966135	17966148	17966142	+	7.98E-07
chr3L	9370831	9370844	9370838	+	7.17E-06
chr3L	4438205	4438218	4438212	+	9.45E-08
chr3L	2237196	2237209	2237202	-	3.16E-05
chr3L	21166083	21166096	21166090	+	0.000733
chr3L	22067886	22067899	22067892	-	4.97E-05
chr3L	5742938	5742951	5742944	-	5.25E-06
chr3L	17572718	17572731	17572724	-	5.25E-06
chr3L	4122909	4122922	4122916	+	3.57E-05
chr3L	19897591	19897604	19897598	+	1.71E-06
chr3L	2893969	2893982	2893976	+	2.86E-05
chr3L	21063338	21063351	21063345	+	2.03E-05
chr3L	1031753	1031766	1031760	+	4.43E-05
chr3L	5758630	5758643	5758637	+	9.50E-05
chr3L	9376873	9376886	9376880	+	5.52E-05
chr3L	16043294	16043307	16043301	+	1.58E-05
chr3L	16858659	16858672	16858665	-	8.57E-05
chr3L	14030378	14030391	14030384	-	1.40E-05
chr3L	15532480	15532493	15532487	+	9.50E-05
chr3L	8714631	8714644	8714637	-	2.54E-05
chr3L	20187222	20187235	20187229	+	3.97E-05
chr3L	1347044	1347057	1347050	-	0.000229
chr3L	19892856	19892869	19892862	-	0.000382
chr3L	22717296	22717309	22717303	+	1.09E-05
chr3L	18390470	18390483	18390476	-	1.57E-07
chr3L	4541195	4541208	4541201	-	9.50E-05
chr3L	16151802	16151815	16151809	+	2.86E-05
chr3L	603000	603013	603006	-	4.43E-05
chr3L	593282	593295	593289	+	3.32E-06
chr3L	626780	626793	626786	-	0.000229
chr3L	3902540	3902553	3902546	-	1.47E-06
chr3L	1313929	1313942	1313935	-	5.00E-07
chr3L	129081	129094	129088	+	3.14E-07
chr2L	21039037	21039050	21039044	+	5.52E-05
chr2L	13385544	13385557	13385551	+	6.90E-05
chr2L	6291653	6291666	6291659	-	1.23E-05
chr2L	19542583	19542596	19542590	+	1.58E-05
chr2L	9231292	9231305	9231298	-	2.03E-05
chr2L	8128024	8128037	8128030	-	8.57E-05
chr2L	165256	165269	165262	-	6.18E-05
chr2L	22354323	22354336	22354329	-	2.02E-06
chr2L	12421313	12421326	12421320	+	9.49E-06
chr2L	19493552	19493565	19493559	+	0.000106
chr2L	6966441	6966454	6966447	-	9.28E-07
chr2L	492584	492597	492590	-	4.40E-06
chr2L	501939	501952	501945	-	0.000191
chr2L	8087643	8087656	8087650	+	0.000208
chr2L	16889373	16889386	16889379	-	0.000923
chr2L	5977783	5977796	5977789	-	9.49E-06
chr2L	7432409	7432422	7432416	+	0.000144
chr2L	19160797	19160810	19160804	+	0.000106
chr2L	16491710	16491723	16491717	+	0.000117
chr2L	20936788	20936801	20936794	-	7.17E-06
chr2L	19163943	19163956	19163949	-	0.000323
chr2L	20918151	20918164	20918157	-	1.71E-06
chr2L	19164901	19164914	19164907	-	8.23E-06
chr2L	5289120	5289133	5289126	-	1.23E-05
chr2L	2748421	2748434	2748427	-	0.000229
chr2L	8000827	8000840	8000834	+	1.40E-05
chr2L	16251199	16251212	16251205	-	0.000117
chr2L	15465466	15465479	15465472	-	7.67E-05
chr2L	5797816	5797829	5797822	-	5.00E-07
chr2L	8029525	8029538	8029532	+	0.000532
chr2L	12719436	12719449	12719443	+	0.000117
chr2L	295506	295519	295512	-	0.000272
chr2L	12692538	12692551	12692545	+	1.40E-05
chr2L	5009910	5009923	5009916	-	1.05E-06
chr2L	8170080	8170093	8170087	+	8.23E-06
chr2L	15912408	15912421	15912415	+	6.90E-05
chr2L	10230528	10230541	10230534	-	2.47E-06
chr2L	3712865	3712878	3712872	+	4.43E-05
chr2L	15038787	15038800	15038793	-	0.000144
chr2L	4892217	4892230	4892224	+	5.52E-05
chr2L	162063	162076	162069	-	0.000144
chr2L	12531390	12531403	12531396	-	2.54E-05
chr2L	13165111	13165124	13165118	+	7.13E-07
chr2L	5804296	5804309	5804303	+	4.43E-05
chr2L	14409942	14409955	14409949	+	3.78E-06
chr2L	8535797	8535810	8535804	+	6.02E-06
chr2L	22692464	22692477	22692470	-	4.85E-08
chr2L	559648	559661	559654	-	0.000208
chr2L	295142	295155	295148	-	7.17E-06
chr2L	9122885	9122898	9122892	+	1.40E-05
chr2L	12047195	12047208	12047202	+	2.54E-05
chr2L	22282637	22282650	22282643	-	8.57E-05
chr2L	20896917	20896930	20896924	+	0.000415
chr2L	13165623	13165636	13165630	+	9.49E-06
chr2L	8095454	8095467	8095460	-	6.18E-05
chr2L	21657208	21657221	21657215	+	0.00025
chr2L	7424216	7424229	7424222	-	6.18E-05
chr2L	8339291	8339304	8339298	+	1.40E-05
chr2L	5983304	5983317	5983311	+	1.58E-05
chr2L	2924449	2924462	2924456	+	7.67E-05
chr2L	12504241	12504254	12504247	-	9.50E-05
chr2L	12046211	12046224	12046218	+	2.47E-06
chr2L	6785611	6785624	6785618	+	3.97E-05
chr2L	7994122	7994135	7994128	-	0.000229
chr2L	21758072	21758085	21758078	-	4.85E-08
chr2L	2907674	2907687	2907681	+	7.13E-07
chr2L	12023941	12023954	12023947	-	2.02E-06
chr2L	16530830	16530843	16530837	+	1.23E-05
chr2L	478734	478747	478741	+	7.17E-06
chrX	3249601	3249614	3249608	+	9.49E-06
chrX	9976592	9976605	9976598	-	4.43E-05
chrX	8313707	8313720	8313714	+	3.78E-06
chrX	11253273	11253286	11253279	-	2.54E-05
chrX	13400390	13400403	13400397	+	5.52E-05
chrX	3185141	3185154	3185148	+	1.58E-05
chrX	11002805	11002818	11002811	-	9.28E-07
chrX	16214196	16214209	16214203	+	5.25E-06
chrX	3669987	3670000	3669994	+	3.97E-05
chrX	6228231	6228244	6228237	-	5.52E-05
chrX	11702349	11702362	11702355	-	4.43E-05
chrX	15395586	15395599	15395593	+	0.000996
chrX	11701223	11701236	11701229	-	9.49E-06
chrX	8305895	8305908	8305902	+	4.40E-06
chrX	8800086	8800099	8800093	+	1.78E-05
chrX	6239496	6239509	6239503	+	5.25E-06
chrX	14103058	14103071	14103065	+	2.47E-06
chrX	15884885	15884898	15884892	+	7.98E-07
chrX	21054599	21054612	21054606	+	2.68E-07
chrX	19792385	19792398	19792392	+	1.78E-05
chrX	1515352	1515365	1515358	-	3.97E-05
chrX	17043039	17043052	17043046	+	0.000272
chrX	13268402	13268415	13268409	+	0.000106
chrX	12561367	12561380	12561373	-	4.28E-07
chrX	12643030	12643043	12643036	-	6.16E-07
chrX	8789686	8789699	8789692	-	8.23E-06
chrX	5774121	5774134	5774127	-	0.000117
chrX	2168465	2168478	2168472	+	5.25E-06
chrX	8787456	8787469	8787463	+	1.23E-05
chrX	8980714	8980727	8980720	-	1.09E-05
chrX	11699497	11699510	11699503	-	5.52E-05
chrX	5774450	5774463	5774456	-	3.78E-06
chrX	8139038	8139051	8139045	+	6.16E-07
chrX	20907032	20907045	20907038	-	7.98E-07
chrX	15629802	15629815	15629809	+	9.45E-08
chrX	8136869	8136882	8136875	-	6.90E-05
chrX	4582995	4583008	4583001	-	2.03E-05
chrX	2044257	2044270	2044263	-	2.02E-06
chrX	13226786	13226799	13226793	+	1.40E-05
chrX	12563177	12563190	12563183	-	2.26E-05
chrX	8008227	8008240	8008233	-	7.17E-06
chrX	2541195	2541208	2541202	+	1.57E-07
chrX	13861874	13861887	13861880	-	2.54E-05
chrX	17044779	17044792	17044785	-	6.90E-05
chrX	8796218	8796231	8796225	+	6.16E-07
chrX	11003158	11003171	11003164	-	2.86E-05
chrX	15641324	15641337	15641330	-	3.14E-07
chrX	13218515	13218528	13218522	+	7.17E-06
chrX	22115066	22115079	22115073	+	1.47E-06
chrX	1733498	1733511	1733504	-	2.02E-06
chrX	20942721	20942734	20942728	+	2.54E-05
chrX	7218454	7218467	7218461	+	6.02E-06
chrX	8983830	8983843	8983836	-	9.28E-07
chrX	19578108	19578121	19578115	+	1.71E-06
chrX	8788121	8788134	8788128	+	0.000857
chrX	6173936	6173949	6173942	-	9.49E-06
chrX	10158008	10158021	10158014	-	1.71E-06
chrX	13213922	13213935	13213928	-	4.40E-06
chrX	8456857	8456870	8456863	-	2.68E-07
chrX	3247464	3247477	3247470	-	1.40E-05
chrX	7205822	7205835	7205828	-	1.78E-05
chrX	6548237	6548250	6548244	+	6.02E-06
chrX	19546132	19546145	19546138	-	4.43E-05
chr2R	13347290	13347303	13347297	+	3.16E-05
chr2R	18531245	18531258	18531251	-	2.26E-05
chr2R	9848155	9848168	9848161	-	7.98E-07
chr2R	8060422	8060435	8060429	+	7.17E-06
chr2R	3669878	3669891	3669885	+	2.86E-05
chr2R	978655	978668	978661	-	6.02E-06
chr2R	8843399	8843412	8843405	-	5.25E-06
chr2R	5328522	5328535	5328528	-	5.52E-05
chr2R	3646056	3646069	3646062	-	1.40E-05
chr2R	8767096	8767109	8767102	-	2.86E-05
chr2R	12744698	12744711	12744704	-	3.32E-06
chr2R	5319329	5319342	5319336	+	4.40E-06
chr2R	4830735	4830748	4830741	-	7.17E-06
chr2R	14029591	14029604	14029597	-	3.57E-05
chr2R	11196629	11196642	11196635	-	6.90E-05
chr2R	7551181	7551194	7551188	+	0.000297
chr2R	18531280	18531293	18531286	-	9.50E-05
chr2R	10509459	10509472	10509465	-	0.001
chr2R	9892599	9892612	9892606	+	4.28E-07
chr2R	3665348	3665361	3665355	+	2.86E-05
chr2R	6763197	6763210	6763203	-	4.97E-05
chr2R	8817003	8817016	8817009	-	0.000174
chr2R	10462059	10462072	10462066	+	1.09E-05
chr2R	9896828	9896841	9896834	-	9.50E-05
chr2R	8759733	8759746	8759739	-	2.03E-05
chr2R	10143341	10143354	10143348	+	5.25E-06
chr2R	11210004	11210017	11210010	-	0.000577
chr2R	3670673	3670686	3670679	-	3.97E-05
chr2R	14294257	14294270	14294264	+	1.58E-05
chr2R	4801358	4801371	4801364	-	0.000157
chr2R	9480914	9480927	9480920	-	1.40E-05
chr2R	4794493	4794506	4794500	+	1.58E-05
chr2R	9896119	9896132	9896125	-	4.43E-05
chr2R	12675437	12675450	12675443	-	2.26E-05
chr2R	3347477	3347490	3347484	+	7.98E-07
chr2R	12017021	12017034	12017027	-	6.16E-07
chr2R	149491	149504	149497	-	2.26E-05
chr2R	17056066	17056079	17056072	-	1.23E-05
chr2R	3421501	3421514	3421508	+	1.09E-05
chr2R	14690350	14690363	14690356	-	0.000129
chr2R	2154345	2154358	2154351	-	4.28E-07
chr2R	16959634	16959647	16959640	-	2.54E-05
chr2R	3692432	3692445	3692438	-	1.05E-06
chr2R	14417138	14417151	14417145	+	2.02E-06
chr2R	20287514	20287527	20287521	+	2.03E-05
chr2R	13605472	13605485	13605479	+	7.98E-07
chr2R	3654000	3654013	3654006	-	0.000577
chr2R	10406056	10406069	10406063	+	1.40E-05
chr2R	7502656	7502669	7502663	+	4.97E-05
chr2R	9479489	9479502	9479495	-	9.28E-07
chr2R	17493436	17493449	17493443	+	2.08E-07
chr2R	11827524	11827537	11827531	+	5.52E-05
chr2R	17532462	17532475	17532469	+	1.47E-06
chr2R	2873292	2873305	2873299	+	3.78E-06
chr2R	10639178	10639191	10639184	-	2.02E-06
chr2R	6415766	6415779	6415773	+	2.86E-05
chr2R	5193678	5193691	5193685	+	0.000625
chr2R	7598147	7598160	7598153	-	2.26E-05
chr2R	9387700	9387713	9387707	+	0.000208
chr2R	8565146	8565159	8565152	-	3.78E-06
chr2R	17201435	17201448	17201442	+	6.90E-05
chr2R	6490068	6490081	6490074	-	7.17E-06
chr2R	13743431	13743444	13743438	+	1.40E-05
chr2R	8062672	8062685	8062679	+	1.40E-05
chr2R	9849720	9849733	9849727	+	0.000157
chr2R	2026416	2026429	2026422	-	6.90E-05
chr2R	10106543	10106556	10106550	+	0.000117
chr2R	6670494	6670507	6670501	+	4.97E-05
chr2R	17966132	17966145	17966139	+	0.000208
chr2R	5318150	5318163	5318156	-	0.000191
chr2R	18287381	18287394	18287387	-	0.000382
chr2R	20194116	20194129	20194123	+	7.67E-05
chr2R	8839955	8839968	8839961	-	0.000129
chr2R	12711662	12711675	12711668	-	3.57E-05
chr2R	9851594	9851607	9851601	+	2.86E-05
chr2R	17056186	17056199	17056192	-	0.000106
chr2R	7780598	7780611	7780604	-	8.23E-06
chr2R	17031063	17031076	17031070	+	0.000106
chr2R	3376130	3376143	3376136	-	7.17E-06
chr2R	7924339	7924352	7924346	+	1.09E-05
chr2R	1265088	1265101	1265095	+	8.57E-05
chr2R	3693841	3693854	3693847	-	6.02E-06
chr2R	7503187	7503200	7503194	+	1.09E-05
chr2R	9844624	9844637	9844630	-	2.86E-05
chr3R	17123045	17123058	17123052	+	7.13E-07
chr3R	27425913	27425926	27425919	-	1.40E-05
chr3R	26107967	26107980	26107973	-	3.32E-06
chr3R	3945499	3945512	3945506	+	0.000106
chr3R	23774389	23774402	23774396	+	4.97E-05
chr3R	12012683	12012696	12012690	+	2.54E-05
chr3R	11072848	11072861	11072855	+	2.03E-05
chr3R	8293696	8293709	8293703	+	4.40E-06
chr3R	4877622	4877635	4877629	+	1.47E-06
chr3R	7588424	7588437	7588431	+	9.50E-05
chr3R	12828777	12828790	12828783	-	0.001
chr3R	22085959	22085972	22085966	+	9.49E-06
chr3R	14118064	14118077	14118070	-	7.67E-05
chr3R	3859195	3859208	3859201	-	9.49E-06
chr3R	4496761	4496774	4496768	+	3.32E-06
chr3R	14732495	14732508	14732502	+	4.43E-05
chr3R	25144872	25144885	25144878	-	7.17E-06
chr3R	3301436	3301449	3301442	-	4.43E-05
chr3R	6221402	6221415	6221408	-	1.78E-05
chr3R	6210534	6210547	6210541	+	0.000297
chr3R	16372897	16372910	16372904	+	6.16E-07
chr3R	16221529	16221542	16221535	-	4.97E-05
chr3R	19883116	19883129	19883122	-	0.000144
chr3R	17459386	17459399	17459392	-	0.000272
chr3R	25590746	25590759	25590752	-	4.43E-05
chr3R	5169904	5169917	5169911	+	3.16E-05
chr3R	14071389	14071402	14071395	-	7.13E-07
chr3R	4640142	4640155	4640149	+	2.03E-05
chr3R	21838600	21838613	21838607	+	7.17E-06
chr3R	7909412	7909425	7909419	+	1.40E-05
chr3R	12075489	12075502	12075495	-	8.57E-05
chr3R	11068673	11068686	11068679	-	6.16E-07
chr3R	7058018	7058031	7058025	+	0.000144
chr3R	18316880	18316893	18316886	-	1.47E-06
chr3R	22086796	22086809	22086802	-	3.97E-05
chr3R	10910297	10910310	10910303	-	6.90E-05
chr3R	18451394	18451407	18451401	+	0.000577
chr3R	2194656	2194669	2194662	-	0.000157
chr3R	26106463	26106476	26106469	-	2.03E-05
chr3R	10451520	10451533	10451526	-	3.78E-06
chr3R	18352614	18352627	18352620	-	0.000106
chr3R	22055043	22055056	22055049	-	1.78E-05
chr3R	12275488	12275501	12275494	-	0.000157
chr3R	25927301	25927314	25927307	-	1.23E-05
chr3R	20012117	20012130	20012124	+	1.23E-05
chr3R	10920261	10920274	10920267	-	2.54E-05
chr3R	20859149	20859162	20859155	-	0.000733
chr3R	26292126	26292139	26292132	-	0.000117
chr3R	16891226	16891239	16891233	+	5.25E-06
chr3R	1425894	1425907	1425901	+	1.78E-05
chr3R	19036546	19036559	19036553	+	8.23E-06
chr3R	7808286	7808299	7808292	-	2.78E-08
chr3R	4646375	4646388	4646381	-	0.000129
chr3R	4087366	4087379	4087372	-	1.71E-06
chr3R	27432495	27432508	27432501	-	0.000117
chr3R	26600738	26600751	26600745	+	1.58E-05
chr3R	19645023	19645036	19645030	+	4.40E-06
chr3R	16978227	16978240	16978233	-	6.02E-06
chr3R	9472625	9472638	9472632	+	4.43E-05
chr3R	27573455	27573468	27573462	+	5.25E-06
chr3R	10565485	10565498	10565491	-	5.52E-05
chr3R	4130940	4130953	4130947	+	2.02E-06
chr3R	26714301	26714314	26714307	-	2.26E-05
chr3R	21297319	21297332	21297325	-	9.49E-06
chr3R	11069495	11069508	11069501	-	6.16E-07
chr3R	5456958	5456971	5456964	-	4.28E-07
chr3R	16099351	16099364	16099357	-	2.54E-05
chr3R	6182436	6182449	6182443	+	4.28E-07
chr3R	7440934	7440947	7440941	+	2.78E-08
chr3R	27436277	27436290	27436284	+	6.90E-05
chr3R	17121878	17121891	17121884	-	5.25E-06
chr3R	16099273	16099286	16099280	+	0.000129
chr3R	19877287	19877300	19877294	+	2.02E-06
chr3R	3934467	3934480	3934474	+	0.000272
chr3R	4806165	4806178	4806172	+	6.18E-05
chr3R	16654269	16654282	16654276	+	5.25E-06
chr3R	2194932	2194945	2194939	+	5.25E-06
chr3R	19924936	19924949	19924942	-	1.09E-05
chr3R	7584658	7584671	7584665	+	6.02E-06
chr3R	11072552	11072565	11072558	-	0.000452
chr3R	26213488	26213501	26213494	-	1.40E-05
chr3R	5537315	5537328	5537321	-	0.000415
chr3R	5505436	5505449	5505442	-	2.47E-06
chr3R	3733422	3733435	3733428	-	1.40E-05
chr3R	11629374	11629387	11629381	+	6.90E-05
chr3R	11072777	11072790	11072784	+	0.000625
chr3R	7818652	7818665	7818658	-	5.25E-06
chr3R	1193915	1193928	1193922	+	8.23E-06
chr3R	17202176	17202189	17202182	-	7.17E-06
chr3R	25599003	25599016	25599009	-	5.52E-05
chr3R	7489957	7489970	7489964	+	0.000117
chr3R	26163507	26163520	26163513	-	4.97E-05
chr3R	21837481	21837494	21837487	-	6.18E-05
chr3R	18492028	18492041	18492034	-	4.28E-07
chr3R	17122286	17122299	17122293	+	3.57E-05
chr3R	12888574	12888587	12888580	-	3.97E-05
chr3R	25608975	25608988	25608982	+	1.05E-06
chr3R	25604041	25604054	25604047	-	1.47E-06
chr3R	1289827	1289840	1289834	+	7.98E-07
chr3R	21487018	21487031	21487025	+	0.000157
chrUextra	4208492	4208505	4208498	-	1.57E-07
chr3LHet	2211601	2211614	2211608	+	2.26E-05
chr3LHet	2410313	2410326	2410319	-	0.000297
