# Supplementary material for: Chromatin Landscape Dictates HSF Binding to Target DNA Elements
Source: PLoS Genet. 2010 Sep 9;6(9):e1001114. doi: 10.1371/journal.pgen.1001114 (PMC2936546; doi:10.1371/journal.pgen.1001114)
Supplement: Dataset S6 — Primer sets for HSF-RNAi and mRNA quantification. (0.00 MB TDS) [file pgen.1001114.s030.tds]

T7_transcription	
HSF_T7_RNAi_F	GAATTAATACGACTCACTATAGGGAGAGCCTTCCAGGAGAATGCA
HSF_T7_RNAi_R	GAATTAATACGACTCACTATAGGGAGAGCTCGTGGATAACCGGTC 

qPCR	
Hsp68mRNA_F	TTTGTTTGGTGTAAAGGAGGCGGC
Hsp68mRNA_R	TCCACAATACTGCTCTTGTCGGCT �
Hsp27mRNA_F	GTGCATGGATGTGTCGCAGTTCAA
Hsp27mRNA_R	ATACTTGCGCACAAAGTGACGCTG
Hsp23mRNA_F	AATCGGAAAGGATGGCTTCCAGGT �
Hsp23mRNA_R	AGTTGTCCTGCACTTTGACCACCA
Hsp26mRNA_F	CAAGGTTCCCGATGGCTACA
Hsp26mRNA_R	CTGCGGCTTGGGAATACTGA
Hsp83mRNA_F	GCGACCAGTCGAAACAAACAACCA
Hsp83mRNA_R	AACTCGGCCGTAGTAAACTCAG
CG3884isoAmRNA_F	GCTGCTCCTTCGGCATATGA
CG3884isoAmRNA_R	GAGAGTAATAATAGCCCGGTTCGG
CG6770mRNA_F	CACATTGCATTTGTATTGTGCATTGGC
CG6770mRNA_R	AGCTAAGAGTAGTATGTGCCTTTCT
CG6776mRNA_F	AGAGTCGTTTCCCGAAGATCACCA
CG6776mRNA_R	AGCAGATCGTAGTTTGCATTGCCG
CG5991mRNA_F	GATCTGGTGGGCCAGTTCAATATG
CG5991mRNA_R	TTTCATTTGGAGCCGACGATGTGG
CG1832mRNA_F	AGAACCATCTCTAAGGGCGCAT
CG1832mRNA_R	CCCACATGAAAGTGGAGAAAGGAC
CG9705mRNA_F	CTCGGAAGCGGAAAAGTGTGTTGTT
CG9705mRNA_R	TTTCGTTCATCTCGGGTGGC
CG33111mRNA_F	TCGTCCCGTGGAGTTGATGTTTGA
CG33111mRNA_R	TGCACGGAATGTTCGTTGTTCAGG
CG7188mRNA_F	TCGTTATGGCTGCCTTCATCGTCT
CG7188mRNA_R	TAATCAGCAAACGGCGGAACATGC
CG7970mRNA_F	TCAGCATGGCCATCATCTCCTTCA
CG7970mRNA_R	ACTACCACAGGGTTTAAGGGTCGT
CG3016mRNA_F	CGGATACAATTGTGCGGGAG
CG3016mRNA_R	TGCTGGCCACGATCGTAGAA
CG13025mRNA_F	AGGGACCCTTTCTGTCCATGCAAT
CG13025mRNA_R	GGCGTTCCGTCAATCTTGTCCATT
RpL32mRNA_F	CCCAAGGGTATCGACAACAGA
RpL32mRNA_R	CGATGTTGGGCATCAGATACTG
